# Supplementary material for: Changing course: Glucose starvation drives nuclear accumulation of Hexokinase 2 in S. cerevisiae
Source: PLoS Genet. 2023 May 17;19(5):e1010745. doi: 10.1371/journal.pgen.1010745 (PMC10228819; doi:10.1371/journal.pgen.1010745)
Supplement: S3 Table — (XLSX) [file pgen.1010745.s015.xlsx]

## Sheet: Readme
RNAseq data for Lesko et al.
Samples	Cells and growth
S1, S2, S3	WT yeast (MSY1212) grown in 2% glucose, harvest at mid log.
S4, S5, S6	WT yeast (MSY1212) grown to mig-log in 2% glucose, shifted to 0.05% glucose for 2 hours.
S10, S11, S12	hxk2∆ (MSY1255) grown in 2% glucose, harvest at mid log.
S13, S14, S15	hxk2∆ (MSY1255) grown to mig-log in 2% glucose, shifted to 0.05% glucose for 2 hours.

## Sheet: RNAseq-tpm
ORF	Gene	S1	S2	S3	S4	S5	S6	S10	S11	S12	S13	S14	S15
Q0045	Q0045	0.0312873	0.0118938	0.085147	0.046514	0.16551	0.153416	0.0512368	0.0880171	0.0415639	0.087735	0.163069	0.0727275
Q0050	Q0050	0.0287418	0.0466354	0.11666	0.0490933	0.147538	0.12709	0.0721914	0.0947588	0.0328379	0.119929	0.135753	0.0895121
Q0055	Q0055	0.0326875	0.0227339	0.0644546	0.0478669	0.0846225	0.0683669	0.0602861	0.0263968	0.0355723	0.122776	0.0867198	0.0595052
Q0060	Q0060	0	0	0.00840233	0.0264949	0.00934843	0	0	0.00731634	0	0.0129664	0.0106672	0.00879093
Q0065	Q0065	0	0	0.0454715	0	0.0205947	0.0438752	0	0	0	0	0.0181555	0
Q0070	Q0070	0	0.00904892	0	0	0.00840899	0	0	0	0	0	0	0
Q0075	Q0075	0.0126099	0	0.0202218	0.0212476	0.0224737	0.034139	0.0130802	0.0176118	0	0	0.0364686	0.0105783
Q0080	Q0080	0	0	0	0	0	0	0	0	0	0	0	0
Q0085	Q0085	0	0	0.0295938	0.0155327	0.0819721	0.0499113	0	0.0128942	0.0139739	0	0	0.0309601
Q0105	Q0105	0.0342218	0	0.0458196	0.0385226	0.0271906	0.0532042	0.0355493	0.00553186	0.00862525	0.0141435	0.0771381	0.0320342
Q0110	Q0110	0.0102133	0	0	0	0	0.00925536	0.0106246	0	0.00773264	0.0126849	0	0
Q0115	Q0115	0	0	0	0.013777	0	0	0	0	0	0	0	0
Q0120	Q0120	0	0	0	0	0.0135031	0.0107817	0	0.0104286	0	0	0	0.00901431
Q0130	Q0130	0.558372	0.520034	1.49706	3.62024	13.2752	14.2874	0.981384	2.05077	2.25603	3.55383	5.70454	3.75755
Q0140	Q0140	0.0329058	0.0105954	0	0.027802	0.0294233	0.039707	0.0114	0.0153566	0.00829757	0	0.021208	0.00922534
Q0160	Q0160	0	0	0	0.0175849	0.0370895	0.0565046	0	0.0146075	0.0316892	0.051794	0.0201223	0
Q0250	Q0250	0.0194082	0.018551	0.0461919	0.0969693	0.119375	0.0865529	0.0399405	0.0402565	0.0290917	0.118947	0.0924645	0.0966516
Q0255	Q0255	0.00899875	0	0	0.0152581	0.0242389	0.0245161	0	0	0	0	0.0087294	0
Q0275	Q0275	0.0532112	0.033978	0.0423258	0.118498	0.187666	0.111059	0.0548607	0.0983474	0	0.0217929	0.0508467	0.103321
R0010W	R0010W	27.4431	35.9654	33.4972	32.229	39.0478	32.5048	32.4582	35.9238	36.1965	27.7673	35.5428	32.3889
R0020C	R0020C	275.575	324.125	298.515	236.277	264.778	223.911	287.529	324.275	334.654	212.441	260.169	242.201
R0030W	R0030W	90.7316	116.733	99.3795	704.249	889.681	685.112	101.382	129.204	130.651	649.118	745.295	787.727
R0040C	R0040C	241.577	296.972	257.556	429.072	491.861	427.624	247.88	290.125	276.783	376.73	458.805	437.661
YAL001C	TFC3	10.2166	11.3843	11.8035	15.6703	17.4781	16.9285	10.6096	11.0943	12.7183	16.2234	15.9359	17.7505
YAL002W	VPS8	7.40335	8.28417	8.90797	12.357	14.0204	13.5229	8.63964	9.4299	10.0224	13.9326	14.9864	14.6013
YAL003W	EFB1	1896.02	1930.84	1813.65	442.954	425.346	391.698	1932.78	1899.07	1854.6	567.016	571.534	509.601
YAL005C	SSA1	444.977	442.552	493.411	1688.44	1658.97	1609.36	497.548	500.483	570.16	1697.56	1629.61	1655.05
YAL007C	ERP2	153.072	160.039	164.185	34.1066	35.499	28.9755	160.781	158.849	159.224	50.5015	56.5685	46.2367
YAL008W	FUN14	56.5719	56.0993	62.7465	217.476	225.897	214.047	64.583	62.6027	64.772	219.14	227.101	224.402
YAL009W	SPO7	21.8508	22.118	23.1127	26.126	28.2804	26.4863	23.7898	21.8815	23.504	33.5108	35.0312	32.8331
YAL010C	MDM10	10.8742	11.3408	11.3037	17.2026	18.0137	17.4387	12.3341	12.2712	12.1383	21.7887	24.9704	22.3956
YAL011W	SWC3	11.0769	11.805	10.9747	14.3641	14.764	13.4297	10.8467	10.8058	10.9096	17.3863	18.4496	16.068
YAL012W	CYS3	232.011	231.445	229.439	3.76922	3.77055	3.10339	219.206	224.245	234.87	7.10455	11.855	6.78572
YAL013W	DEP1	34.5379	36.7363	34.4805	58.3299	55.036	51.7688	36.7662	35.3675	36.0946	62.6543	62.3262	59.4199
YAL014C	SYN8	53.6087	57.8293	57.3151	69.8741	67.2712	59.4699	55.9309	57.8394	56.3764	67.9857	74.8602	67.8887
YAL015C	NTG1	17.6183	19.3543	19.9052	31.3346	30.7272	27.279	20.8695	19.9975	19.9306	32.6598	39.5019	34.9731
YAL016W	TPD3	55.9753	57.4681	59.4264	88.563	92.0758	92.5799	61.7406	61.1642	61.9941	94.1623	99.8535	92.7769
YAL017W	PSK1	9.06349	9.35622	10.6136	32.6265	32.3849	31.192	9.12178	9.78043	12.1637	29.0041	29.9851	30.1935
YAL018C	LDS1	0.0699478	0.121162	0.145509	0.0940654	0.0124306	0.125946	0.159363	0.116994	0.0527387	0.0864044	0.067271	0.0585512
YAL019W	FUN30	17.8568	19.1252	17.9595	4.05413	4.71105	4.6476	18.03	18.1447	17.9045	4.98033	5.15086	4.79433
YAL020C	ATS1	22.9768	24.9204	24.0054	36.4582	37.0512	35.981	27.5912	25.5016	25.4547	36.8419	35.483	37.0694
YAL021C	CCR4	32.7585	35.948	35.8982	39.9027	39.2247	34.6282	37.6935	38.3617	41.1042	44.2038	46.6415	41.2124
YAL022C	FUN26	30.0334	33.1272	33.7387	34.8353	32.8835	29.5006	30.9832	32.1718	32.7837	38.1628	43.8321	36.5611
YAL023C	PMT2	127.297	138.41	142.942	23.7975	23.9552	20.6873	128.482	135.156	141.113	27.2627	30.8496	27.0274
YAL024C	LTE1	4.8862	5.91456	5.87518	1.60184	1.62183	1.30985	5.70087	6.17267	6.80402	1.32049	1.86195	1.6684
YAL025C	MAK16	133.428	138.047	129.253	14.9941	14.4026	12.946	134.151	130.411	108.46	26.5601	25.6052	21.2445
YAL026C	DRS2	15.6414	16.9888	17.0704	8.97748	9.86486	8.88354	16.662	17.3992	18.2837	11.1706	13.9639	11.2017
YAL027W	SAW1	18.7379	19.7674	19.2552	35.6118	35.5277	34.2059	19.3216	19.435	20.4797	37.6004	39.2174	36.7778
YAL028W	FRT2	2.85195	2.94988	3.58353	16.7751	16.8816	16.8303	3.01628	2.84666	3.25311	12.0239	9.31624	11.1142
YAL029C	MYO4	16.8126	17.3823	17.3597	7.83286	7.97275	7.201	19.4704	20.0794	19.6902	9.69158	11.816	10.3832
YAL030W	SNC1	154.584	151.831	158.724	413.061	398.244	373.65	151.255	157.093	166.926	401.827	412.903	408.388
YAL031C	GIP4	10.7152	11.8266	12.3604	17.3822	17.7242	16.0442	11.5174	12.1223	13.4671	18.3062	19.8633	17.0682
YAL032C	PRP45	16.2473	17.8016	17.8449	28.1787	27.5528	25.2564	16.9577	16.5155	17.6147	33.0307	38.3483	30.9246
YAL033W	POP5	38.9554	39.4011	37.3065	16.9711	16.2898	15.0926	37.8629	39.3191	36.2326	19.6329	20.9162	18.5184
YAL034C	FUN19	13.8634	16.0592	16.1294	151.23	157.943	154.544	15.083	16.686	17.027	112.707	88.9756	108.474
YAL034W-A	MTW1	11.7851	13.0033	12.2107	7.27895	7.14516	6.05436	11.3033	11.3804	13.138	7.19619	8.60809	7.94036
YAL035W	FUN12	101.286	102.545	96.9807	32.3897	32.794	28.8647	108.447	104.983	104.191	42.0903	49.6727	39.8444
YAL036C	RBG1	83.9129	86.9835	79.3367	23.5163	21.5386	21.6235	79.6961	80.6905	73.2343	27.1399	30.0576	26.8186
YAL037C-A	YAL037C-A	4.57654	6.89358	10.195	1.537	0	0	8.63331	5.80537	6.2359	3.51378	2.65891	0.756354
YAL037W	YAL037W	5.39043	5.89942	5.59674	3.07989	2.88853	3.39498	6.64552	6.4403	6.3727	4.09163	4.80724	4.26102
YAL038W	CDC19	3533.39	3587.27	3581.2	435.959	461.152	495.988	2760.67	2897.95	2776.13	711.235	340.416	508.979
YAL039C	CYC3	51.5439	52.8359	53.8525	208.557	207.605	181.375	62.0657	68.9046	64.6608	208.71	216.166	196.752
YAL040C	CLN3	30.5447	38.2234	35.3142	19.4607	17.8283	14.8176	32.1679	33.1095	33.9298	40.0274	46.5959	40.2972
YAL041W	CDC24	17.161	19.4829	19.344	12.4334	13.6158	12.1095	18.6216	18.9628	20.7742	13.1955	14.9706	12.9523
YAL042W	ERV46	149.915	160.123	163.888	131.724	129.822	117.684	167.39	166.637	166.144	158.968	176.502	150.044
YAL043C	PTA1	20.4459	21.8625	22.2031	28.251	28.5404	26.288	24.0868	23.704	25.3333	35.6024	35.9167	32.2484
YAL044C	GCV3	300.134	306.544	318.222	1008.53	949.153	930.648	280.065	302.474	287.265	982.558	1127.3	1027.22
YAL044W-A	BOL1	119.937	128.726	126.346	396.151	378.497	361.111	132.422	126.874	134.072	407.425	425.035	398.984
YAL046C	BOL3	61.5521	64.3752	63.2839	159.069	151.189	138.563	69.1418	68.1026	71.8901	154.14	188.522	157.166
YAL047C	SPC72	7.25028	8.51612	7.89269	7.83496	8.10844	7.99565	8.10575	7.9531	7.82815	9.65335	10.5138	9.21904
YAL048C	GEM1	7.84637	8.52932	8.64556	18.3341	18.9752	17.391	9.12921	9.50513	9.77066	19.6512	21.5488	18.5613
YAL049C	AIM2	57.1984	59.7007	61.469	181.646	180.879	173.603	57.8759	58.1326	61.8029	194.918	186.258	182.999
YAL051W	OAF1	10.1916	11.0225	10.3732	14.6305	15.4491	15.1869	10.9405	11.2409	11.4383	15.2636	16.2478	15.3504
YAL053W	FLC2	36.005	40.4717	41.266	44.3573	45.7293	41.0733	45.5902	51.8979	43.6489	58.1379	59.0286	54.0166
YAL054C	ACS1	2.94682	2.9926	2.87208	1416.42	1396.49	1318.9	2.70213	3.0125	3.1496	1677.83	1477	1554.92
YAL055W	PEX22	26.6628	26.9594	28.9861	66.0159	70.7497	70.5754	24.0606	24.1218	27.4113	53.7297	58.7936	58.7532
YAL056W	GPB2	19.5242	22.7085	22.0803	40.6395	42.3719	40.5121	22.9834	23.2295	23.6431	39.7382	43.6361	41.9294
YAL058W	CNE1	16.256	18.4854	17.9352	21.6627	22.0272	21.2295	17.1226	17.4119	17.2515	26.0928	25.9112	24.9563
YAL059W	ECM1	91.2903	89.6187	82.6048	16.4491	16.7142	17.2957	84.5876	81.346	69.6089	25.0182	25.1794	22.2518
YAL060W	BDH1	56.2091	58.7607	62.4685	462.779	434.646	435.828	81.0317	90.7525	96.1769	359.566	338.325	365.418
YAL061W	BDH2	9.41912	10.8822	13.3947	228.035	231.584	238.815	17.1087	18.2118	17.7818	207.13	141.502	169.823
YAL062W	GDH3	4.18374	4.06777	4.50844	271.275	289.816	328.943	6.57408	6.91355	7.54441	370.361	245.201	299.219
YAL063C	FLO9	0.412239	0.519029	0.500104	3.86749	3.87069	3.70627	0.826428	0.758497	0.789679	4.09202	3.78614	4.45541
YAL063C-A	YAL063C-A	1.32677	1.06819	1.2131	1.13255	1.76464	2.36203	1.76754	2.53549	0.96831	1.2675	2.51107	2.34577
YAL064C-A	TDA8	0.0543277	0.101142	0.0416516	0.130911	0.091128	0.208222	0.109066	0	0	0.0801248	0.163347	0.174617
YAL064W	YAL064W	0.920183	1.88116	1.89309	1.62115	2.0663	2.45839	1.74831	1.34884	2.48627	1.32126	2.7837	2.21977
YAL064W-B	YAL064W-B	1.68416	1.26427	1.95763	5.06189	5.55881	6.96504	2.01772	2.07574	2.78422	6.60045	6.63088	5.84965
YAL065C	YAL065C	0.509512	0.360999	0.27366	3.18931	5.12739	5.20944	0.418231	0.238177	0.522331	3.28748	2.15135	1.55327
YAL067C	SEO1	0.410408	0.391701	0.360156	1.09489	1.34231	1.24256	0.602954	0.519239	0.613124	2.82108	3.56202	3.72115
YAL067W-A	YAL067W-A	0	0.133638	0.769314	1.51162	1.44984	2.26113	0.143871	0.383089	0	1.2166	0.666624	0
YAL068C	PAU8	0	0.200852	0.103161	0	0	0	0.0701399	0.0467009	0.0506479	0	0.125561	0.0550627
YAR002C-A	ERP1	261.921	259.064	284.233	127.79	122.622	116.883	261.239	266.836	273.036	165.296	168.116	149.372
YAR002W	NUP60	44.6299	47.2284	47.6119	22.0377	22.1722	21.0421	48.6404	48.5197	48.7318	29.2037	30.4084	27.8423
YAR003W	SWD1	20.9885	23.4597	22.5128	13.2163	12.9841	13.4316	23.0057	22.1158	23.4701	16.2817	17.643	14.8951
YAR007C	RFA1	35.9856	36.9684	36.5534	21.2001	20.8673	19.3644	33.6196	33.2701	37.311	28.4666	24.8886	26.2898
YAR008W	SEN34	29.8462	32.2242	30.5256	6.29769	6.54374	6.23615	30.1314	28.1876	29.8715	12.5079	10.3227	9.66387
YAR009C	YAR009C	42.7392	50.125	44.2846	42.063	54.8533	47.8446	24.6606	27.0586	32.9724	34.3685	36.336	40.2078
YAR010C	YAR010C	14.5272	14.6809	15.4685	22.1344	22.8182	21.8489	16.6281	14.39	14.6542	15.2128	19.4093	17.5824
YAR014C	BUD14	30.4096	35.3144	33.3186	33.3624	32.343	31.2764	33.1199	32.9974	33.771	30.5738	35.7719	31.828
YAR015W	ADE1	134.317	136.859	127.194	177.034	165.898	158.06	97.414	84.022	84.2873	211.83	241.239	209.562
YAR018C	KIN3	19.3281	20.4173	21.36	9.06337	9.06402	7.47625	20.5568	20.6085	23.6843	7.87458	15.1585	9.16244
YAR019C	CDC15	4.25943	4.72375	4.79699	8.89093	9.47709	8.80685	5.06325	4.94622	5.10853	8.61137	8.8435	8.84475
YAR020C	PAU7	16.2823	17.206	17.6323	39.4002	41.6309	34.976	13.2179	15.7973	17.2052	29.216	25.9511	33.0123
YAR023C	YAR023C	5.7491	6.83091	6.95869	17.741	18.862	15.5173	7.61083	7.3644	8.29009	18.9526	18.929	17.5075
YAR027W	UIP3	45.9347	49.0077	52.5109	165.841	161.136	147.176	55.8757	58.1233	57.9912	161.261	162.062	164.658
YAR028W	YAR028W	33.0142	32.4821	32.8816	18.7803	19.3553	17.0831	40.2003	42.2158	37.9855	23.958	27.7636	22.4484
YAR029W	YAR029W	43.6934	41.6825	40.7709	23.4829	27.2466	30.0112	57.0696	52.9379	51.5819	22.0035	24.7147	18.1916
YAR031W	PRM9	4.97439	4.72211	5.48082	2.12167	2.30468	2.48257	4.50968	4.34948	4.67591	2.07235	2.45883	1.86897
YAR033W	MST28	17.4218	16.1046	17.2779	23.5726	23.2476	22.8408	17.9522	15.2828	16.7084	25.1697	27.7201	24.2799
YAR035C-A	YAR035C-A	0	0	0	0.902965	0	0	0	0	0	0	3.77415	0.866791
YAR035W	YAT1	2.96848	3.12726	3.69923	1010.16	1022.01	994.836	3.09162	3.12797	3.39629	874.079	754.68	939.113
YAR042W	SWH1	15.2683	16.1558	16.281	29.5596	29.1958	27.7511	18.6052	19.5574	20.5868	29.5257	30.396	31.2718
YAR050W	FLO1	0.987812	1.13967	1.10383	2.04394	2.15868	1.91955	0.983092	1.11544	1.0546	1.30458	1.34897	1.50288
YAR064W	YAR064W	0.0417006	0	0.0318188	0.417765	1.3557	0.80862	0.083524	0	0	1.91334	2.34581	2.01132
YAR066W	YAR066W	0	0	0	0.994214	2.40273	0.855892	0	0	0.156198	4.59352	5.06279	2.46196
YAR068W	YAR068W	4.09526	5.00244	4.75516	24.6937	23.49	18.9275	3.69172	2.94046	3.01507	26.6904	34.9713	24.5918
YAR071W	PHO11	4.1463	4.21602	4.52464	9.07649	8.32346	9.31536	4.46819	5.67444	5.17117	8.4333	9.2997	8.99585
YBL001C	ECM15	363.434	362.263	366.995	1404.46	1367.52	1331.11	379.06	361.133	373.446	1305.65	1234.65	1341.62
YBL002W	HTB2	1368.24	1354.56	1404.63	38.7898	36.5117	37.4985	1513.8	1518.62	1569.55	74.7528	76.2518	49.3057
YBL003C	HTA2	1046.02	1048.64	1059.15	40.5572	39.0504	41.1243	1103.69	1127.36	1123.57	60.6571	64.5562	48.9517
YBL004W	UTP20	12.6171	13.4933	12.3575	3.14168	3.4072	3.10884	12.7151	12.8977	11.5511	4.01766	4.49945	3.89193
YBL005W	PDR3	8.79169	9.26131	8.7935	8.07899	8.75881	8.59866	9.85847	9.79654	10.238	11.0883	10.5432	9.37286
YBL005W-A	YBL005W-A	2.32135	1.37387	1.74851	1.43298	2.26783	1.16246	3.73628	1.66059	2.73614	2.17595	2.53654	2.03221
YBL005W-B	YBL005W-B	16.2858	18.8142	15.4718	24.9626	28.5541	24.3402	16.8837	17.2093	16.7195	21.165	25.3837	24.0402
YBL006C	LDB7	93.1196	93.5291	92.5871	85.3314	85.9917	80.0017	93.6423	95.5213	86.8025	106.119	106.625	98.2493
YBL007C	SLA1	33.655	37.1197	38.4749	47.0364	49.0268	43.6913	40.6483	40.1524	44.8249	46.805	50.7079	47.6019
YBL008W	HIR1	10.1962	10.8246	10.7511	7.04799	7.53602	7.28454	11.3186	11.1062	11.0976	8.0334	10.0434	8.30549
YBL008W-A	YBL008W-A	0.515559	0.120069	0.197414	0	0.216713	0	1.29659	0.430528	0.854352	0	0.357886	0.209685
YBL009W	ALK2	17.7076	19.1428	19.3743	2.9904	3.32813	2.92308	19.1806	20.0252	20.5698	4.30952	5.99823	4.14812
YBL010C	YBL010C	18.586	20.3909	20.3475	10.1894	9.24312	9.19312	18.3823	18.8742	21.6317	12.5207	14.7554	12.4971
YBL011W	SCT1	30.3456	32.4545	31.8504	25.9066	25.6927	22.8884	36.2333	35.812	37.1155	28.5167	35.1428	29.2872
YBL013W	FMT1	3.0007	3.0355	3.45283	5.03466	4.77422	4.29072	4.09098	3.47861	4.25256	5.59849	6.71748	7.14271
YBL014C	RRN6	13.1904	14.2715	13.3784	6.57243	6.50461	5.58351	13.2534	13.8831	12.991	6.2082	7.49425	6.66459
YBL015W	ACH1	25.372	26.4997	28.9633	1304.9	1338.99	1265.21	44.673	43.6809	49.4571	1620.22	1558.68	1529.75
YBL016W	FUS3	60.1519	62.3855	58.738	76.8321	75.0183	73.1299	54.951	48.0202	49.8718	85.5651	84.9993	81.0037
YBL017C	PEP1	25.4665	27.1476	27.1529	33.1535	33.8154	29.8101	25.2873	26.6764	28.2091	32.2916	34.1145	32.1381
YBL018C	POP8	51.5335	55.1226	52.8839	28.6134	29.7468	27.7352	56.9572	54.5377	51.741	39.4429	47.2157	37.3258
YBL019W	APN2	8.39836	8.72064	8.94341	15.9265	16.3653	16.6349	8.91045	9.14568	9.52994	17.2614	19.6254	19.2321
YBL020W	RFT1	25.3904	27.7722	28.2904	20.4702	22.4732	21.3228	31.3276	30.5976	29.3584	37.0616	40.7877	33.0967
YBL021C	HAP3	48.871	49.5408	47.4249	89.0902	85.9214	74.8692	51.2462	55.9189	53.2939	97.2683	120.958	102.461
YBL022C	PIM1	32.4783	34.3817	35.5094	48.6955	48.2664	42.467	38.2544	37.5038	41.212	45.8017	52.6587	47.3162
YBL023C	MCM2	13.7984	14.6163	14.305	7.31146	7.32317	6.09767	14.2926	13.1723	15.7246	9.25081	10.4967	8.50716
YBL024W	NCL1	72.3108	75.4181	69.5368	14.5496	14.7279	13.2202	77.0691	74.3395	73.2854	21.3257	23.2945	19.0718
YBL025W	RRN10	34.8724	35.436	37.0172	34.9849	33.1424	29.9727	39.3758	38.3427	39.0168	43.0417	46.5674	41.1359
YBL026W	LSM2	280.165	262.076	267.385	188.395	223.704	213.156	285.275	272.038	277.165	266.467	296.828	262.208
YBL027W	RPL19B	2386.28	2404.49	2319.66	275.828	272.171	256.178	2443.94	2383.74	2390.11	364.637	363.665	334.833
YBL028C	YBL028C	300.051	290.524	267.698	41.7359	40.8229	39.5581	279.754	273.249	239.908	64.2425	65.441	56.9786
YBL029C-A	YBL029C-A	107.017	109.193	110.991	499.977	476.627	481.607	119.805	114.958	119.812	455.394	420.339	504.036
YBL029W	YBL029W	11.8142	13.4733	12.962	5.8406	6.12716	5.73659	13.5956	12.133	15.7845	4.92886	5.51633	5.9725
YBL030C	PET9	303.733	311.168	342.947	1346.43	1309.11	1111.81	558.423	591.177	574.789	1453.54	1660.77	1321.59
YBL031W	SHE1	16.6027	16.5553	17.6764	3.60197	3.08503	2.88464	18.0502	17.4983	17.9201	3.94073	5.55956	3.97803
YBL032W	HEK2	114.316	118.796	119.41	39.2366	38.4734	33.8733	129.454	128.165	133.555	47.2739	57.4669	47.4183
YBL033C	RIB1	44.9297	47.1879	48.7826	113.723	111.628	104.229	48.9706	52.2472	52.9009	127.055	137.119	123.341
YBL034C	STU1	4.31259	5.23685	4.75654	3.00185	3.27254	2.85471	5.10376	5.1914	5.58832	3.15352	3.88791	3.89147
YBL035C	POL12	12.8129	13.8058	14.0197	4.43544	4.46389	4.22623	13.3584	12.701	14.5906	7.37968	6.11822	6.31794
YBL036C	YBL036C	73.7259	74.4455	75.6074	56.3101	56.5001	53.4928	74.1897	73.7016	73.6969	61.9586	73.8017	64.281
YBL037W	APL3	8.45672	8.37017	8.23416	11.0406	11.5088	10.6226	9.08232	9.38081	10.236	15.706	17.5935	13.675
YBL038W	MRPL16	66.7742	66.0073	69.7606	177.64	174.87	159.932	77.9273	82.0697	80.2657	169.964	202.905	170.233
YBL039C	URA7	120.871	125.283	114.562	3.88253	4.12103	3.60569	128.529	121.395	108.773	9.20603	9.67757	6.96373
YBL039W-B	YBL039W-B	90.411	71.1737	88.2765	304.038	342.601	375.698	82.5317	88.2304	89.2314	393.796	410.121	404.119
YBL040C	ERD2	103.99	107.967	116.09	62.9404	68.8705	65.9286	100.69	105.228	105.328	81.9803	91.9466	86.5617
YBL041W	PRE7	227.35	232.738	234.495	287.468	275.786	244.398	253.17	237.078	246.006	303.548	331.878	297.059
YBL042C	FUI1	37.185	37.894	38.1922	16.8292	17.0364	17.0109	45.0361	44.9094	41.5636	24.8709	28.6289	26.6527
YBL043W	ECM13	13.1721	14.9755	16.795	450.591	483.024	466.13	18.6395	20.0661	21.522	283.246	424.863	359.83
YBL044W	YBL044W	1.77657	1.3887	1.75895	0.322485	0.144193	0.148052	1.49806	1.11463	1.5539	0.0683833	0.263194	0.184409
YBL045C	COR1	149.746	154.44	172.623	915.652	874.666	802.091	270.238	276.817	285.647	952.839	1078.49	966.174
YBL046W	PSY4	22.848	23.6678	23.3723	12.779	14.0886	14.0944	23.2248	22.7523	23.1532	14.646	15.2727	14.1784
YBL047C	EDE1	28.2281	29.5501	30.5804	54.4794	55.1511	48.0444	29.2914	31.4434	34.2065	47.2177	48.2358	50.1995
YBL049W	MOH1	4.29179	4.48568	4.52272	372.105	386	397.522	5.11526	6.05365	4.65719	316.477	262.539	314.439
YBL050W	SEC17	87.2455	88.796	89.4448	172.753	171.108	161.671	91.4089	90.3492	95.0056	169.956	190.963	170.246
YBL051C	PIN4	40.7656	45.1451	43.1067	36.2479	34.595	32.2829	42.0688	41.54	47.5999	37.8438	41.3569	40.3832
YBL052C	SAS3	16.8409	19.5409	19.4833	8.20968	9.07801	9.11538	17.8244	17.1666	18.171	8.33118	9.78844	9.01436
YBL054W	TOD6	51.5467	53.3982	46.5542	7.19828	7.23166	8.05883	59.0061	56.3654	40.4186	12.2695	12.3354	10.2416
YBL055C	YBL055C	31.8341	34.7892	31.5907	17.0187	16.6151	15.3682	39.4439	39.3274	33.1292	22.0667	27.6917	21.1859
YBL056W	PTC3	99.3296	104.624	107.232	86.185	89.2576	84.4805	110.408	110.743	117.379	97.8846	114.181	93.2593
YBL057C	PTH2	82.434	82.7898	79.6079	57.6839	56.4323	52.4108	85.4943	81.3344	78.9882	67.9665	78.1777	66.2159
YBL058W	SHP1	114.246	116.073	119.168	190.108	183.614	170.252	126.433	117.742	124.341	196.083	203.726	195.942
YBL059C-A	CMC2	87.8407	75.502	80.9244	301.612	294.151	275.26	120.165	114.451	117.005	277.822	359.858	294.552
YBL059W	YBL059W	15.1443	14.388	15.6378	58.5	57.3281	55.41	17.6828	18.44	18.5766	69.1747	86.2366	69.1822
YBL060W	YEL1	9.14196	10.0946	9.52599	12.2832	13.2529	12.7365	9.13882	9.73425	9.97746	14.0709	14.9717	13.9678
YBL061C	SKT5	22.3508	25.6642	23.8449	9.54676	10.1485	8.66666	22.654	22.3864	23.0008	10.9297	12.5613	10.5589
YBL063W	KIP1	5.22473	6.05437	5.96298	2.19524	2.30068	1.9246	5.95247	5.74819	6.84818	1.96879	2.80552	2.34494
YBL064C	PRX1	72.7939	74.5692	83.5126	1159.3	1118.98	1088.49	109.337	107.71	119.723	1012.84	991.436	1057.14
YBL066C	SEF1	5.974	7.17214	6.79545	24.335	25.0382	22.7833	8.02407	8.69487	9.07549	26.2842	27.9749	27.5416
YBL067C	UBP13	19.1805	22.1027	20.7507	31.3781	34.3781	31.1905	22.5475	21.8542	21.8623	41.147	42.0464	38.1244
YBL068W	PRS4	47.2882	47.7628	45.2206	21.8954	22.7517	21.3323	53.4347	50.3749	45.4922	35.6052	38.3647	32.2481
YBL069W	AST1	49.7439	52.5573	51.0878	8.79153	8.70421	7.68674	75.5716	76.3734	70.1182	10.1351	11.227	9.83372
YBL071C-B	YBL071C-B	6.06432	11.8446	8.86373	1.48229	2.36086	1.44519	4.38074	9.47002	1.88144	5.37959	0	2.1107
YBL071W-A	KTI11	143.064	140.796	142.52	116.194	97.637	97.615	146.591	133.489	136.935	112.214	133.023	112.913
YBL072C	RPS8A	2679.38	2560.69	2556.76	305.873	298.845	293.355	2574.91	2587.53	2610.93	378.422	382.252	335.482
YBL074C	AAR2	6.89936	7.23278	6.82235	10.9698	10.8526	11.9998	7.05278	6.71409	7.88629	11.7133	12.2128	13.3898
YBL075C	SSA3	12.9169	14.3555	13.8813	561.241	646.808	850.784	13.2306	14.3098	15.1112	622.353	233.339	542.385
YBL076C	ILS1	134.516	137.748	131.837	20.4541	20.909	18.4682	138.787	136.728	138.649	28.174	32.7742	26.1809
YBL078C	ATG8	41.2512	35.7351	41.5582	458.555	476.2	502.603	34.6098	37.9418	41.2353	381.313	338.544	404.374
YBL079W	NUP170	16.7185	18.0868	17.916	10.0836	11.1348	10.1925	19.0586	19.4453	19.8021	11.9091	14.5977	13.5603
YBL080C	PET112	8.17819	8.80719	9.53559	21.6918	23.0392	21.6714	9.12825	9.22813	10.3405	19.4467	23.2617	20.5728
YBL081W	YBL081W	49.0981	58.7434	51.3433	4.80145	4.70367	3.45854	59.8678	58.903	51.3811	7.72362	11.0577	7.26671
YBL082C	ALG3	27.3589	28.548	29.4163	12.7551	12.8968	11.4224	27.5309	26.6182	26.9116	17.8286	20.664	16.0091
YBL084C	CDC27	7.62781	8.88873	8.7936	15.3104	17.659	17.1045	8.57652	8.87574	9.37701	14.6905	15.7553	16.1205
YBL085W	BOI1	19.2842	21.9849	22.2671	8.98845	9.75222	8.50985	21.1099	23.6216	25.0573	7.24241	8.65215	8.28706
YBL086C	YBL086C	12.9031	13.9695	14.4078	60.5732	57.492	57.3064	15.4376	13.9222	15.8584	42.393	41.3591	45.3617
YBL087C	RPL23A	1387.8	1399.65	1343.2	166.673	164.877	152.187	1372.64	1390.6	1367.4	202.793	203.076	183.048
YBL088C	TEL1	3.42505	3.92065	3.80554	4.58537	5.19106	5.27615	3.58824	3.93647	4.27899	4.77252	4.89376	4.93294
YBL089W	AVT5	11.3919	11.6392	11.5637	14.1488	15.258	13.8316	12.9572	13.061	12.6196	18.1312	22.4599	18.9316
YBL090W	MRP21	61.6825	60.5172	59.1573	113.063	105.994	94.9108	75.6533	79.7456	80.9439	108.167	130.184	115.607
YBL091C	MAP2	137.698	139.912	146.463	117.133	111.589	103.117	147.828	145.299	150.57	131.597	141.036	124.805
YBL091C-A	SCS22	25.4904	22.8101	25.9463	30.2369	27.2259	25.3892	23.0386	24.0474	24.6557	26.0156	31.5644	29.7973
YBL092W	RPL32	4081.01	3980.59	3859	351.017	358.284	320.466	4001.45	3978.31	3949.64	479.572	476.344	417.213
YBL093C	ROX3	99.7285	99.0031	99.116	81.3878	79.8537	78.077	108.479	113.469	99.1023	90.0429	91.0877	88.7356
YBL095W	MRX3	24.1664	24.029	25.0251	31.9942	30.5738	28.6946	21.6236	22.1968	22.4693	35.7697	40.6414	34.2318
YBL097W	BRN1	5.29438	5.54048	5.55936	1.44953	1.51783	1.3916	5.5175	5.35137	6.24649	1.06917	1.75247	1.44626
YBL098W	BNA4	12.1049	13.1447	13.1714	13.3993	12.5841	12.0561	18.5817	18.174	20.2103	17.6715	21.0297	17.2434
YBL099W	ATP1	184.063	204.3	213.702	961.421	982.11	899.007	316.99	334.102	337.356	1087.91	1209.65	1087.94
YBL100W-A	YBL100W-A	0	0	0	0	0	0	0	0	0	0	0	0
YBL100W-B	YBL100W-B	2.4039	2.94751	2.82145	2.74395	2.6694	2.5527	2.5521	2.53574	3.08337	2.24695	2.80351	3.04594
YBL100W-C	YBL100W-C	1.23947	4.52509	0.952416	23.8487	24.0546	22.3975	0.605385	2.83816	1.32874	22.6688	9.57842	17.2411
YBL101C	ECM21	6.65081	7.16262	7.40737	27.074	26.2036	23.5728	6.64718	6.37123	7.96801	28.6172	24.9595	26.5146
YBL102W	SFT2	65.5068	74.9165	71.2152	165.454	168.73	159.884	72.5215	72.2876	70.8296	173.056	183.61	178.443
YBL103C	RTG3	17.615	18.5987	19.098	28.0596	28.9616	26.8146	21.3325	20.8203	20.1769	41.5004	43.9323	36.988
YBL104C	SEA4	8.65899	9.63787	9.8269	9.28605	9.71887	8.52279	9.23638	9.45532	10.3896	11.0024	11.6385	10.5142
YBL105C	PKC1	18.6952	20.6123	20.8642	28.307	28.7492	27.7608	22.3453	22.9216	23.9578	29.8527	32.436	30.2233
YBL106C	SRO77	3.88727	3.94462	4.3308	7.45466	6.9638	7.281	3.6982	4.32918	4.28495	6.06598	6.2073	5.59368
YBL107C	MIX23	63.2847	66.8225	63.2413	55.7248	51.4222	47.295	74.1941	67.585	73.6115	62.691	74.0715	63.3195
YBL108C-A	PAU9	2.33438	4.38526	10.5951	8.60362	8.14564	4.10187	6.80119	5.8585	8.78612	6.61659	5.20924	3.37061
YBL111C	YBL111C	1.24501	1.14388	0.406925	1.50835	0.295689	0.610599	0.0716495	0.697982	0.00240185	7.46702e-05	0.781186	0.410989
YBL112C	YBL112C	14.5058	15.1397	15.9147	13.3132	18.4766	16.2351	17.8259	17.6194	18.4759	15.0185	16.9822	18.5986
YBL113C	YBL113C	16.6026	19.752	19.2701	25.5932	26.6297	24.7404	18.0189	18.7476	20.5535	23.669	22.0566	26.8732
YBR001C	NTH2	9.98498	10.4479	11.9864	51.0497	51.0171	49.6515	12.9296	13.1445	16.5925	41.8139	42.8424	43.7529
YBR002C	RER2	52.2441	54.0427	53.9462	18.1232	16.2574	13.4561	45.5643	47.3529	46.8476	15.7097	18.0824	18.0011
YBR003W	COQ1	31.545	33.3127	34.654	41.5629	41.3985	37.893	39.4855	39.4168	40.461	38.5341	48.5069	37.7872
YBR004C	GPI18	16.589	18.4873	17.9353	4.43357	4.87199	4.08223	22.7654	23.6302	17.8179	14.2887	16.5764	13.4645
YBR005W	RCR1	48.6156	49.1172	45.4865	73.0471	63.8278	54.0266	81.5969	82.1139	58.9809	175.181	176.823	168.014
YBR006W	UGA2	18.6987	18.4398	20.404	75.5113	83.5701	85.8135	25.3999	25.2504	21.952	74.8635	72.1599	72.8986
YBR007C	DSF2	12.8945	15.5298	16.2466	1.76846	1.66692	1.31804	14.7812	14.5465	15.8082	2.20853	2.72479	2.13124
YBR008C	FLR1	15.3772	17.6516	17.6405	14.2501	15.7425	15.5549	15.2063	16.9652	16.9026	13.3457	14.1998	14.4352
YBR009C	HHF1	2434.82	2457.27	2555.08	482.36	465.474	460.37	2740.05	2764.75	2758.85	631.557	568.635	567.818
YBR010W	HHT1	1457.8	1368.94	1419.42	628.721	629.073	600.515	1423.8	1518.32	1442.55	675.756	690.022	682.338
YBR011C	IPP1	957.318	985.401	996.493	620.782	585.331	522.921	984.037	973.668	1009.88	733.37	776.544	661.669
YBR012W-A	YBR012W-A	0	0	2.22507e-09	0	0	0	0	8.29227e-11	0	7.96199e-05	0	2.70014e-10
YBR012W-B	YBR012W-B	2.68199	3.40645	3.11612	8.38617	7.81961	7.09299	3.21389	2.94473	3.73814	8.0994	8.69874	8.30019
YBR013C	YBR013C	23.2916	24.6029	27.484	49.7338	64.5736	64.3559	25.633	25.7357	24.0888	58.9688	63.8151	61.9573
YBR014C	GRX7	72.0006	75.5606	82.6625	110.387	109.725	103.614	71.8967	75.8694	78.2918	115.455	128.683	119.35
YBR015C	MNN2	68.6215	72.0168	74.126	42.9562	43.3671	39.0227	73.1684	77.0103	78.4245	51.6543	48.8425	47.3874
YBR016W	YBR016W	204.02	209.578	193.369	530.771	511.707	450.599	233.074	235.926	220.074	640.883	666.095	630.472
YBR017C	KAP104	35.8499	36.8373	36.4961	18.8523	18.828	18.2401	36.9109	37.0886	38.1712	20.4075	22.9195	20.724
YBR018C	GAL7	1.35693	1.22707	1.35136	8.35668	9.60775	10.1331	0.930533	0.897479	1.13504	5.85242	5.3655	6.22495
YBR019C	GAL10	0.435169	0.383621	0.48907	0.761775	0.986022	1.08095	0.327668	0.282416	0.260454	0.84855	0.781082	0.836452
YBR020W	GAL1	3.69169	4.05608	4.24265	8.80136	9.99493	9.37738	3.2394	3.30346	3.62593	6.703	6.32118	7.43176
YBR021W	FUR4	11.9769	13.521	12.5152	2.99186	3.26491	3.10451	14.9764	12.9591	15.1857	4.03193	4.161	3.42024
YBR022W	POA1	35.676	37.8419	35.8245	37.6534	36.5076	33.1123	49.5903	50.8195	45.7621	49.5446	60.7191	49.6046
YBR023C	CHS3	21.5453	23.0031	23.2659	6.47839	7.04582	6.31809	22.2921	22.7847	23.1896	8.47715	9.5527	8.35257
YBR024W	SCO2	24.5657	24.8107	26.2068	64.6701	61.9158	56.8636	27.5451	26.8099	28.3946	61.2902	70.176	66.4883
YBR025C	OLA1	415.926	422.12	408.909	168.865	175.132	182.246	445.356	425.937	440.187	221.714	185.625	194.845
YBR026C	ETR1	65.2842	66.7267	70.7791	371.019	371.858	364.206	69.4385	70.421	74.3666	405.03	377.174	387.188
YBR028C	YPK3	26.7421	29.0841	30.2805	14.1731	15.5753	14.783	29.0498	28.3229	30.2277	19.2636	21.8581	18.0442
YBR029C	CDS1	82.162	88.6684	85.9464	30.4714	35.3255	31.7839	100.692	101.429	95.204	55.9414	68.3927	48.3906
YBR030W	RKM3	25.237	27.2475	26.842	11.3112	11.6598	11.691	27.0376	25.5772	26.3626	16.198	17.9042	14.3066
YBR031W	RPL4A	1439.02	1497.34	1479.87	282.803	267.398	245.302	1529.38	1516.7	1495.58	349.085	351.487	293.354
YBR033W	EDS1	0.893478	0.967063	1.08001	8.49662	9.35423	8.28751	1.54653	1.75464	2.00322	11.5815	14.0364	11.7993
YBR034C	HMT1	187.862	191.432	175.672	27.4148	27.4119	22.8396	205.46	207.815	168.53	40.6287	50.1609	35.5776
YBR035C	PDX3	142.426	132.99	145.216	275.336	263.282	257.097	143.824	144.746	151.532	280.546	277.582	262.541
YBR036C	CSG2	81.7853	86.6461	89.8556	146.717	143.332	136.083	91.7041	99.2468	93.9448	167.305	178.926	159.648
YBR037C	SCO1	20.9966	22.8566	24.6945	86.8437	85.2726	75.5488	27.1754	28.4653	32.3001	67.2315	80.3283	66.3922
YBR038W	CHS2	19.52	20.7683	21.182	9.87266	10.4631	8.9284	21.5613	22.6843	25.771	8.92143	16.6515	9.95728
YBR039W	ATP3	192.449	208.574	221.514	1015.77	1017.3	945.665	348.841	354.452	338.699	1202.07	1318.52	1177.93
YBR040W	FIG1	0.825543	1.13693	1.33018	0.0783366	0.124155	0.0978929	0.91772	0.833913	0.785484	0.230366	0.463121	0.247113
YBR041W	FAT1	29.9472	32.237	34.2527	12.1443	12.3691	11.5807	32.4024	32.7324	35.1359	14.3081	16.2998	14.0412
YBR042C	CST26	30.5392	32.0492	32.0569	7.67709	7.46568	6.49108	31.419	31.5421	30.9658	9.86743	11.8472	9.01168
YBR043C	QDR3	18.4616	21.7644	21.9583	52.0027	52.8186	47.7664	19.1691	20.1638	20.4928	53.1225	64.1883	53.6212
YBR044C	TCM62	13.0272	14.2737	14.68	31.344	30.2732	27.0647	17.123	18.1767	19.3841	31.3156	37.7179	29.7385
YBR045C	GIP1	1.50482	1.51178	1.74214	13.988	14.8396	15.5738	1.3116	1.35843	1.71376	11.6278	11.4877	12.3363
YBR046C	ZTA1	18.4686	19.0206	21.5797	249.95	256.405	248.738	22.2909	21.2776	24.1384	259.027	266.04	255.046
YBR047W	FMP23	4.05018	3.36245	3.78175	73.1774	78.2572	78.0795	3.78539	4.26296	3.37945	74.1697	68.8951	71.676
YBR048W	RPS11B	1694.85	1625.63	1545.1	99.8783	107.202	95.794	1726.42	1670.48	1734.4	148.957	151.186	132.737
YBR049C	REB1	27.9658	30.7187	30.0949	20.9398	21.7032	19.953	29.7113	29.7391	33.0923	22.5948	27.1232	23.7979
YBR050C	REG2	1.66694	1.68251	1.74093	328.553	330.68	329.294	3.4276	3.71176	3.62226	324.772	341.085	355.061
YBR052C	RFS1	163.66	157.246	181.79	479.486	447.74	400.173	186.184	182.244	197.828	432.794	483.351	461.933
YBR053C	YBR053C	52.4498	54.578	62.7109	267.843	261.589	254.702	54.9076	53.2341	59.5324	251.203	239.463	258.661
YBR054W	YRO2	148.918	167.421	173.399	385.739	414.499	462.785	126.769	136.676	135.805	305.285	267.196	367.315
YBR055C	PRP6	12.9483	14.2816	13.6761	7.63635	8.28908	7.20917	14.2396	14.0227	14.8737	9.79128	10.7557	9.7462
YBR056W	YBR056W	41.7831	41.6569	47.6968	168.652	170.216	168.336	40.8341	42.7114	44.3961	178.389	152.59	167.993
YBR056W-A	YBR056W-A	62.4321	62.1712	56.0646	61.3372	44.3476	35.7915	134.141	145.696	95.8347	249.912	286.178	248.507
YBR057C	MUM2	33.9838	38.1911	37.3228	48.669	48.9358	46.2883	40.604	39.4721	39.2688	56.2583	59.4764	57.1027
YBR058C	UBP14	24.6836	24.45	24.7117	38.317	39.5847	38.6661	25.2584	26.438	25.4456	40.7076	43.8834	40.4318
YBR058C-A	TSC3	354.843	345.393	320.656	224.914	245.709	254.812	378.482	338.468	345.781	260	283.254	285.186
YBR059C	AKL1	14.9407	16.7004	17.0938	34.3668	35.0452	31.1634	15.1295	15.656	19.0002	25.9245	26.4061	27.4094
YBR060C	ORC2	17.8097	20.0763	19.019	10.7202	10.6761	10.457	21.1801	20.0347	20.3468	13.9526	14.4655	13.1709
YBR061C	TRM7	47.7042	50.2776	48.7462	17.5482	16.1655	15.9436	49.5984	51.5359	47.4062	26.8029	28.5669	23.1811
YBR062C	YBR062C	52.8941	51.7377	52.8244	175.58	178.557	165.864	49.8444	51.8334	55.0054	156.163	169.774	173.239
YBR063C	YBR063C	15.2822	17.3587	17.2462	16.2955	18.5967	19.5918	14.9571	16.1194	16.3663	16.4774	18.0935	16.8922
YBR065C	ECM2	13.8415	15.7259	14.2368	17.4379	18.8927	18.7557	16.4532	15.6028	16.4912	19.9664	22.1767	20.8837
YBR066C	NRG2	32.6485	33.9414	34.4942	15.6412	15.2718	13.9401	41.9106	38.8372	43.1887	29.1481	30.3114	24.2006
YBR067C	TIP1	338.456	362.027	319.765	8502.43	8211.94	7292.02	448.242	387.24	440.04	8425.11	9132.85	9162.89
YBR068C	BAP2	91.785	102.349	101.533	202.653	216.971	210.51	104.224	115.038	94.4875	185.969	194.248	169.795
YBR069C	TAT1	93.4196	100.444	99.8214	199.251	205.471	180.351	101.203	109.496	94.9423	224.308	264.962	219.567
YBR070C	ALG14	29.6701	30.9271	32.4367	15.2719	14.1801	12.9663	30.0284	32.1891	33.2355	21.1309	16.4797	20.2888
YBR071W	YBR071W	85.3849	92.9215	95.0095	55.7591	51.0558	42.6021	89.1453	85.4702	97.7645	68.6946	62.1307	60.1654
YBR072C-A	YBR072C-A	5.2119	5.19064	3.56527	0.260536	0.265727	0.837937	4.47885	3.22481	6.16765	0.380056	1.15427	1.01304
YBR072W	HSP26	152.478	181.028	246.48	5304.62	5541.87	6693.97	124.702	158.175	153.411	4926.75	2270.96	4701.48
YBR073W	RDH54	26.6188	28.0965	27.1239	7.18418	7.1987	6.55746	24.9127	23.8755	25.5834	9.37434	9.86032	9.02235
YBR074W	PFF1	18.2351	19.3509	19.3832	12.43	12.9638	12.288	19.5091	19.9767	21.2753	14.6339	15.8822	14.4878
YBR076W	ECM8	0.491785	0.267427	0.576322	1.86979	2.51705	2.5149	0.497049	0.678053	0.542751	2.2787	2.06655	2.46475
YBR077C	SLM4	53.1772	55.8475	57.6038	135.29	125.632	123.227	58.7377	60.4179	64.1417	136.551	135.54	136.886
YBR078W	ECM33	628.937	721.092	733.048	95.0829	99.7699	79.4995	759.751	809.767	755.65	114.731	187.863	118.216
YBR079C	RPG1	109.083	112.084	105.984	26.6992	26.1645	23.4047	123.509	123.217	119.859	37.6149	41.1959	33.1103
YBR080C	SEC18	38.3675	39.591	38.8366	27.3348	27.3585	24.5425	40.8594	42.2038	43.8241	36.1317	42.3754	34.4633
YBR081C	SPT7	9.24324	10.9657	10.7584	11.5118	11.9827	11.0313	10.3272	10.8212	11.4247	12.7731	14.5866	13.7177
YBR082C	UBC4	905.303	936.993	934.033	560.903	544.454	493.933	914.541	909.903	941.435	599.932	682.529	602.282
YBR083W	TEC1	37.0576	39.5496	39.1791	100.36	100.693	93.6177	33.8127	27.4099	40.5121	65.0076	71.8493	77.0909
YBR084C-A	RPL19A	1621.71	1636.71	1583.79	246.727	251.646	234.394	1741.78	1708.6	1706.67	329.923	311.865	284.121
YBR084W	MIS1	71.5815	76.0822	71.8537	6.9685	6.86758	5.83517	75.76	73.5166	69.9218	10.0492	11.3318	8.92474
YBR085C-A	YBR085C-A	404.112	387.589	402.261	4190.41	4070.95	4301.36	542.336	635.862	557.417	2430	3710.79	3162.06
YBR085W	AAC3	6.64892	7.11148	7.16964	0.163706	0.266163	0.148373	5.86818	4.54323	5.73092	0.25918	0.389048	0.175606
YBR086C	IST2	52.4438	59.1843	60.1258	41.9851	46.4327	46.343	58.1573	60.8517	61.6102	41.3682	39.4353	42.4774
YBR087W	RFC5	38.9141	39.4941	38.2496	11.4631	12.2931	11.63	40.8234	40.3221	42.5345	19.4938	18.6233	16.5868
YBR088C	POL30	145.041	152.366	151.638	15.4994	14.6783	12.2713	124.086	118.302	130.136	29.4488	21.2357	24.0183
YBR089C-A	NHP6B	240.895	259.007	257.941	504.627	515.193	514.034	272.886	280.623	267.542	578.796	543.571	562.628
YBR090C	YBR090C	50.1802	49.579	48.1827	87.2324	89.475	79.4275	52.3653	51.5086	55.0214	94.9779	93.1138	86.8146
YBR091C	TIM12	51.6134	51.5465	50.404	46.915	48.256	42.7687	63.588	57.9269	58.4257	48.8607	60.2964	50.9164
YBR092C	PHO3	161.437	172.115	166.96	9.50718	9.30033	8.68806	83.8779	80.0253	80.294	8.19921	10.651	7.79765
YBR093C	PHO5	12.0735	11.1643	11.3216	11.3681	11.9439	11.2675	14.6083	17.116	16.6077	11.3265	13.3097	11.808
YBR094W	PBY1	15.0233	16.5672	15.4349	17.2001	17.9496	17.7401	16.3747	16.2319	17.3491	20.2094	21.6133	19.6455
YBR095C	RXT2	20.7015	21.6685	21.4021	25.1852	25.3164	24.198	19.7156	20.1102	20.4268	28.1459	31.7481	29.87
YBR096W	YBR096W	81.9612	82.7624	92.1812	23.6884	24.7283	21.6147	77.5647	76.4842	77.4142	29.0853	44.2188	30.9212
YBR097W	VPS15	4.23445	4.52821	4.64502	4.77226	5.69991	5.71788	4.79414	5.06338	5.09916	6.89357	7.47462	6.73719
YBR098W	MMS4	4.25409	4.99841	4.89498	4.06202	4.22713	4.1366	4.78028	4.62932	5.32833	4.30342	4.90003	4.55862
YBR101C	FES1	91.5983	93.5899	89.2646	216.285	226.915	237.464	93.3039	91.0265	93.7801	209.451	208.532	221.98
YBR102C	EXO84	14.5792	15.266	15.8514	13.8587	15.2532	13.5056	17.1584	16.4132	16.4368	19.0919	20.4486	17.8566
YBR103W	SIF2	18.8031	20.1889	20.2676	31.8689	32.501	33.2779	19.5843	19.0764	20.7267	35.5074	36.7536	33.7018
YBR104W	YMC2	44.9831	45.6475	43.8228	3.10546	3.20978	2.33342	41.1854	40.3708	35.4516	7.10112	9.09562	6.55467
YBR105C	VID24	41.2716	46.0291	50.0292	74.581	80.0323	77.1383	59.8727	66.5651	55.8244	47.8845	74.6578	48.6122
YBR106W	PHO88	762.876	759.988	749.868	200.589	188.9	157.743	792.344	761.228	766.074	243.966	299.763	225.557
YBR107C	IML3	11.1008	12.6499	13.2919	13.3008	13.5923	12.836	15.3282	14.0488	15.0221	16.4409	16.3257	15.8337
YBR108W	AIM3	8.30581	8.73167	9.02812	24.3552	23.6435	22.3416	8.9177	8.85564	10.3673	23.1224	22.1429	22.983
YBR109C	CMD1	435.201	436.271	429.904	722.113	701.149	665.498	467.365	459.914	466.752	817.554	836.632	785.914
YBR110W	ALG1	29.8693	31.8844	32.1599	33.5013	37.1999	35.678	31.0976	33.256	32.597	47.8338	51.8746	45.6668
YBR111C	YSA1	171.416	172.827	186.131	273.832	265.827	253.834	169.823	166.114	173.585	260.735	274.251	262.43
YBR111W-A	SUS1	127.989	120.048	120.097	214.619	211.242	218.221	127.882	122.706	131.819	192.238	201.209	191.571
YBR112C	CYC8	31.4758	35.1299	34.1102	14.8466	14.794	12.6596	38.8352	39.3383	41.839	17.7956	21.4552	18.5772
YBR114W	RAD16	13.9419	14.6159	13.7729	5.11154	5.12224	5.2665	14.3963	16.5596	14.2511	5.63072	6.01741	5.04069
YBR115C	LYS2	21.6399	22.9467	21.6037	16.4018	16.6425	14.7076	20.6213	23.5632	21.6214	17.935	19.6271	17.7729
YBR117C	TKL2	2.9673	3.65056	5.01176	237.229	243.374	266.732	2.89654	4.90952	3.89213	146.488	98.3861	156.068
YBR118W	TEF2	5852.2	5918.05	5890.36	2195.61	2196.34	2217.6	5815.01	5757.59	5776.34	2689.59	2338.27	2387.4
YBR119W	MUD1	24.6884	26.8825	25.634	45.2785	43.3992	41.7163	23.1684	23.8153	25.8389	45.6509	47.2383	48.5512
YBR120C	CBP6	42.079	38.4652	39.515	115.904	116.476	108.186	48.6433	50.9929	52.2468	103.195	117.93	102.877
YBR121C	GRS1	221.377	226.088	222.926	63.6674	64.5682	57.3119	233.548	235.93	234.789	81.9927	100.97	78.3613
YBR122C	MRPL36	97.1688	94.0386	95.6964	196.376	186.636	166.308	125.918	128.608	127.666	171.099	216.698	178.36
YBR123C	TFC1	15.4348	17.0345	17.9646	18.2786	19.053	17.8683	17.382	17.8418	18.5336	19.8058	22.8781	20.2203
YBR125C	PTC4	29.1358	28.644	29.053	38.0571	36.6816	35.0134	30.7039	28.837	31.6952	46.5784	51.8316	44.1952
YBR126C	TPS1	112.197	114.891	133.503	473.467	456.644	455.559	127.053	135.502	134.995	374.34	311.958	375.465
YBR126W-A	MEO1	1146.99	1071.85	1153.6	1453.68	1251.97	1304.35	1073.14	959.682	1064.19	1055.51	905.594	1100.41
YBR127C	VMA2	331.033	371.187	344.744	200.621	219.238	205.132	298.021	298.854	333.612	203.912	189.193	180.756
YBR128C	ATG14	3.05459	3.23221	4.31981	18.4512	21.5234	25.0491	3.43752	3.64397	4.47296	19.6343	15.6553	21.7657
YBR129C	OPY1	20.5973	21.7291	23.9785	31.1793	31.1444	30.2083	24.4867	22.4384	21.9374	37.3616	41.3854	40.2244
YBR130C	SHE3	41.5029	42.5773	43.9206	12.7792	12.2547	10.347	46.9602	46.209	47.1597	14.9378	18.0347	15.2432
YBR131W	CCZ1	7.01804	7.60209	7.43828	3.87287	4.69453	4.37995	6.262	6.29124	6.54435	4.33963	4.80774	4.41862
YBR132C	AGP2	6.75113	7.88458	9.17792	65.1299	70.12	60.2968	8.604	9.44555	11.4795	68.7895	77.1095	64.022
YBR133C	HSL7	19.9887	21.5621	22.1817	11.695	11.8877	11.033	21.647	22.3062	24.7194	12.3618	14.846	12.251
YBR135W	CKS1	98.5778	103.776	102.927	60.5758	61.4198	54.4107	114.325	112.387	109.736	72.7512	78.0965	73.0422
YBR136W	MEC1	2.15756	2.36337	2.37904	4.37512	4.68996	4.57589	2.19011	2.11314	2.35406	4.76206	4.67929	4.5287
YBR137W	YBR137W	70.0458	74.583	74.5574	136.412	132.782	131.598	81.698	82.6802	85.7103	131.618	142.156	142.191
YBR138C	YBR138C	6.29642	7.50735	7.69918	9.83979	9.8352	8.7229	6.85081	6.73061	8.84813	9.45818	13.7903	9.97984
YBR139W	YBR139W	33.9304	36.0397	41.9772	186.223	183.372	177.475	33.6013	35.3286	41.6618	141.683	140.225	145.522
YBR140C	IRA1	6.1647	6.7153	6.77607	14.637	16.6796	18.1644	5.86153	6.33979	6.55552	13.0877	11.7129	13.4113
YBR141C	BMT2	20.4636	21.6666	20.2255	3.73854	3.79838	3.6547	20.3058	19.9501	17.4689	6.23814	6.24917	4.65369
YBR142W	MAK5	40.1448	41.5516	37.2586	6.60361	6.78204	6.29415	43.5317	41.389	36.4504	10.8188	12.0094	8.90728
YBR143C	SUP45	247.858	263.302	254.039	49.3014	53.2907	48.2709	265.295	261.491	252.852	67.421	83.1801	65.3351
YBR145W	ADH5	14.791	14.2928	14.0736	31.785	31.1319	30.3681	14.2568	13.9917	13.5239	35.4092	33.7911	30.0574
YBR146W	MRPS9	73.9886	74.5848	77.3365	109.555	112.139	95.8719	101.195	101.114	98.2571	107.442	138.13	107.642
YBR147W	RTC2	1.82216	1.84024	2.65729	79.7722	89.0955	89.9155	3.0845	3.45062	3.07353	80.696	67.6459	82.9293
YBR148W	YSW1	0.898197	0.990309	1.14223	2.25891	2.47956	2.33968	1.5661	1.17026	1.13945	2.54579	2.18352	2.2987
YBR149W	ARA1	135.237	138.13	153.107	760.28	734.281	701.129	156.272	163.569	164.968	754.808	704.487	742.027
YBR150C	TBS1	3.80889	4.14732	4.00897	11.394	13.2512	12.8441	3.14405	3.54795	3.76691	14.1211	13.7706	13.3633
YBR151W	APD1	80.9214	82.9636	84.9324	143.575	137.349	125.612	89.958	86.4277	94.0993	130.099	155.559	137.816
YBR152W	SPP381	10.4955	11.8763	11.5573	11.801	11.5155	10.3224	13.1968	12.1428	12.6762	15.9507	16.656	14.796
YBR153W	RIB7	32.5766	37.1503	33.1733	30.9467	32.1162	28.8575	36.2662	36.8866	34.0058	39.3212	45.5529	39.4669
YBR154C	RPB5	216.93	222.909	217.3	45.8838	48.72	41.2938	215.484	214.054	199.186	58.3942	71.1289	61.1365
YBR155W	CNS1	52.097	52.5544	49.2194	14.4171	14.267	12.7814	52.1745	50.2674	43.7042	18.1461	20.651	17.3728
YBR156C	SLI15	8.56593	9.27773	9.81543	2.68521	2.81031	2.33507	9.73596	10.5476	11.186	3.13071	4.00784	3.11446
YBR157C	ICS2	27.983	34.5412	40.9113	60.6706	62.6906	61.9131	41.273	39.6906	40.9959	78.4074	70.7819	72.6251
YBR158W	AMN1	138.628	151.401	143.247	58.8572	63.2392	48.5309	137.418	120.367	130.686	47.4994	69.1599	59.1053
YBR159W	IFA38	114.138	116.918	123.857	49.2189	49.6031	47.3844	119.691	120.127	123.68	62.8215	75.4852	61.0111
YBR160W	CDC28	56.3083	57.9836	58.814	31.6741	27.3556	26.7527	61.5838	60.2259	62.8387	35.5532	42.2485	35.038
YBR161W	CSH1	15.2869	16.8925	17.1728	5.89999	6.05385	6.22435	17.8473	16.9895	17.3984	7.10978	6.87559	6.62297
YBR162C	TOS1	373.346	416.988	430.355	69.0869	74.3445	53.6629	419.73	451.927	428.509	79.6685	128.641	87.3476
YBR162W-A	YSY6	833.925	820.919	843.945	289.707	271.181	228.7	815.086	854.674	809.298	362.121	465.797	363.405
YBR163W	EXO5	16.0521	19.5929	18.4162	9.58176	10.0211	9.72974	19.704	20.0385	19.8468	14.3269	16.8546	13.7462
YBR164C	ARL1	134.006	134.198	132.737	71.708	67.7309	60.9216	132.191	129.206	133.228	89.3185	111.315	91.7181
YBR165W	UBS1	22.3791	25.4814	26.7831	35.9628	37.8878	36.5927	24.6948	25.5996	25.1086	39.2032	42.9481	40.7992
YBR166C	TYR1	33.2347	34.4076	34.7602	17.2815	18.2908	16.8036	36.8497	35.7191	35.6611	27.9639	32.2876	25.2767
YBR167C	POP7	45.7829	43.4665	43.9241	54.9741	57.2373	53.4022	47.2288	47.0583	44.6279	64.285	72.5431	66.8002
YBR168W	PEX32	10.282	12.6078	12.6653	19.8929	23.2468	23.5915	12.1232	11.8303	12.5119	25.7515	28.6458	25.9982
YBR169C	SSE2	23.6106	25.7223	29.202	166.571	177.647	188.271	25.915	29.9034	29.802	154.021	110.486	155.367
YBR170C	NPL4	27.1794	26.811	27.3218	36.5078	36.8648	33.3315	27.2768	25.4998	28.2369	44.2436	45.2913	41.6969
YBR171W	SEC66	125.723	123.935	130.848	44.693	44.4937	38.0805	123.997	121.227	120.56	59.6079	67.9252	58.5288
YBR172C	SMY2	41.5803	44.3284	42.009	26.3398	26.8215	24.9019	46.7084	49.5152	46.9192	35.178	39.5001	34.3591
YBR173C	UMP1	224.159	224.003	219.572	435.127	415.381	378.126	240.269	226.844	235.803	482.578	513.091	485.745
YBR175W	SWD3	25.3108	26.4235	26.3002	6.32356	4.61937	3.5959	24.7954	25.1977	25.5683	9.07982	10.8954	9.75142
YBR176W	ECM31	18.7419	18.8257	18.7524	19.6971	18.9126	18.2939	20.8994	19.3564	19.0516	23.5631	29.0666	23.7026
YBR177C	EHT1	118.231	126.719	122.727	88.9543	83.3652	72.5801	155.956	159.282	159.861	135.952	165.263	129.212
YBR179C	FZO1	12.0652	13.6051	14.132	39.2457	42.7234	39.5436	15.917	16.0918	17.2026	40.588	46.8523	42.2197
YBR180W	DTR1	0.217241	0.253004	0.216657	0.0862115	0.130516	0.0791558	0.241915	0.203889	0.247526	0.0541949	0.147968	0.147038
YBR181C	RPS6B	1266.41	1303.16	1253.31	114.51	117.402	104.538	1340.85	1314.71	1286.61	151.154	154.195	133.691
YBR182C	SMP1	3.91553	4.24718	4.33645	3.74954	3.81764	3.65594	7.06073	6.3303	5.4538	8.85484	8.72738	7.3438
YBR182C-A	YBR182C-A	1.61496	2.43854	3.86444	1.32752	0.858357	0.536221	2.19232	1.88	3.06478	0.981554	1.13136	2.48447
YBR183W	YPC1	14.2496	13.9967	15.9885	78.8895	77.7691	75.1482	20.7884	21.491	22.9492	62.6185	55.0212	62.8637
YBR184W	YBR184W	2.08198	2.53109	2.87799	0.632447	0.67004	0.743025	1.99616	2.13384	2.3763	0.698406	0.894855	0.771399
YBR185C	MBA1	26.3407	29.6383	29.4532	49.4242	52.4959	46.9232	39.6219	40.2334	43.2183	52.6227	77.1185	54.2883
YBR186W	PCH2	0.250114	0.192737	0.23195	1.01947	1.17311	1.13224	0.299472	0.24333	0.357579	1.51376	1.1522	1.23209
YBR187W	GDT1	119.857	125.141	122.702	17.5883	17.3997	15.4426	126.033	122.297	121.837	22.1601	24.4956	21.4277
YBR188C	NTC20	47.0597	47.0852	49.1164	79.4111	78.1627	70.6783	49.1547	49.1123	49.4787	95.6382	95.9116	86.2376
YBR189W	RPS9B	2725.08	2654.3	2604.5	165.168	164.036	159.567	2725.54	2637.68	2653.04	239.468	227.235	203.713
YBR191W	RPL21A	2242.74	2252.91	2128.44	124.271	125.966	124.546	2238.77	2213.96	2188.93	181.266	181.009	163.595
YBR192W	RIM2	32.8633	34.9668	34.6994	16.9249	16.9153	14.7358	43.3683	42.6897	42.5297	22.0314	23.3522	20.8587
YBR193C	MED8	27.9369	31.8193	31.7463	53.7193	51.2234	48.7846	35.8462	33.7977	35.3863	62.9176	61.5141	60.7421
YBR194W	AIM4	24.6591	23.3336	24.8968	53.6574	50.2192	45.8534	27.2772	25.7472	28.0388	53.6805	62.5509	59.0191
YBR195C	MSI1	24.4362	28.6864	28.28	9.27906	8.82304	7.86055	23.2035	23.3828	25.5176	10.1628	11.47	9.70169
YBR196C	PGI1	635.771	674.772	660.097	278.422	289.664	284.498	605.381	615.515	621.209	362.903	265.139	313.619
YBR196C-A	YBR196C-A	12.8091	17.3083	15.1782	2.84565	4.16698	5.04594	15.989	16.8114	12.6941	8.59788	8.35135	6.96481
YBR196C-B	YBR196C-B	57.7744	57.6707	58.1917	20.4227	19.59	20.0775	48.6704	60.5248	50.014	32.0727	31.5038	28.4261
YBR197C	YBR197C	33.8382	34.7953	34.5662	44.308	43.8924	41.6045	37.5885	36.4861	40.206	47.3485	46.3678	46.9543
YBR198C	TAF5	29.3399	30.8189	30.6333	26.6127	27.338	25.0388	29.9443	30.8896	33.1835	29.6361	30.9023	30.5076
YBR199W	KTR4	76.4621	81.7481	89.1324	75.7469	77.7859	73.0732	76.6197	78.8074	82.887	83.9673	92.6259	83.4952
YBR200W	BEM1	24.0878	24.863	25.0773	43.1921	43.4888	42.4099	26.5957	26.2291	26.909	53.9924	62.1993	53.127
YBR200W-A	YBR200W-A	0	0	0	0	0	0.267049	0	0	0	0	0	0
YBR201C-A	YBR201C-A	52.521	52.4011	59.9573	249.119	224.941	228.752	48.0189	43.9873	52.155	286.419	206.517	252.156
YBR201W	DER1	27.9874	29.8859	30.7685	27.1299	28.9003	25.5222	28.5687	28.0128	29.2287	30.9424	33.4532	31.3863
YBR202W	MCM7	26.2184	28.8101	28.165	17.4643	16.3977	14.1313	28.9185	28.199	31.031	24.5982	24.7469	22.5242
YBR203W	COS111	2.70355	2.86359	3.00526	14.3206	15.0911	14.3422	4.58142	4.99092	7.31593	16.4606	16.2936	16.3168
YBR204C	LDH1	21.0083	22.2493	23.5196	45.9466	49.8205	48.4073	22.9992	22.8029	23.4129	50.5071	55.0849	53.564
YBR205W	KTR3	75.3226	75.9013	78.7604	71.0936	71.6971	66.9616	76.3426	75.1937	80.3472	76.5157	87.4555	74.478
YBR207W	FTH1	33.1842	34.9912	37.7861	76.331	77.0388	74.2753	39.5321	42.0417	39.6144	95.0586	110.023	86.2031
YBR208C	DUR1,2	4.58935	4.87505	5.05123	4.94371	4.97482	4.5988	5.09969	5.40837	6.00843	4.37622	5.05985	4.89858
YBR210W	ERV15	60.6977	57.0693	59.8733	83.0843	91.9823	93.5407	58.321	59.6531	60.3825	84.1943	97.9649	92.9837
YBR211C	AME1	16.0085	16.6204	15.5372	23.7921	22.632	21.629	17.0281	16.4595	15.6477	29.9375	31.8828	29.9599
YBR212W	NGR1	22.4699	26.5451	26.69	187.791	191.825	186.539	25.4297	26.6568	27.0622	163.006	157.837	162.331
YBR213W	MET8	15.5212	14.7249	14.8082	6.48548	6.25221	5.56664	17.1716	16.2783	15.6549	10.2223	11.4794	8.22206
YBR214W	SDS24	19.0378	21.4858	22.919	178.01	176.651	167.82	20.6867	22.1739	25.3028	159.63	135.571	158.953
YBR215W	HPC2	17.744	19.3902	18.4275	23.6497	24.9086	23.8012	19.1086	18.9066	20.3626	26.9806	28.531	26.9227
YBR216C	YBP1	12.2219	12.5488	13.6151	16.1734	17.6598	17.8485	14.8612	14.4649	15.6392	21.6096	24.0938	21.4934
YBR217W	ATG12	19.5924	21.2889	20.3228	32.5993	35.1204	35.6141	23.1716	23.1852	21.9488	35.9644	40.8851	37.1047
YBR218C	PYC2	45.3878	47.6017	47.0947	37.9431	37.6942	33.6569	48.5964	47.3055	52.9502	41.1138	46.7536	41.3807
YBR219C	YBR219C	0.38625	0.364842	0.231202	0.297129	0.261147	0.261678	0.125675	0.493474	0.192549	0.187936	0.224538	0
YBR220C	YBR220C	32.1134	35.0085	35.1118	24.2389	25.7459	22.7516	38.6492	38.5117	38.8523	34.6302	41.7377	34.0438
YBR221C	PDB1	255.164	271.849	278.438	442.618	435.559	403.726	316.23	305.194	322.865	495.16	560.186	489.268
YBR221W-A	YBR221W-A	0	0	0.619061	0	0	0	0.785006	0	0.56834	1.00227	2.30515	0.646047
YBR222C	PCS60	46.0105	47.7793	48.8166	264.281	246.953	230.25	50.1476	51.2057	52.9591	244.424	246.563	231.158
YBR223C	TDP1	6.11286	6.88807	7.2673	18.337	18.2224	17.2715	7.00198	7.0646	8.07852	20.0915	21.2127	18.7694
YBR225W	YBR225W	6.43112	7.20544	7.08812	22.9197	24.0216	22.6566	7.57835	8.26828	8.56994	25.1983	22.9622	22.7142
YBR227C	MCX1	23.841	26.1619	24.8515	16.7615	18.1346	17.1701	23.5875	24.5415	24.3692	20.545	22.1002	18.8915
YBR228W	SLX1	16.6519	17.869	17.666	24.7479	25.6403	26.1669	16.7801	16.5416	17.5379	27.6536	30.0237	26.5936
YBR229C	ROT2	19.3349	20.7257	22.169	23.7404	25.4125	24.1014	19.3783	20.4623	22.9913	25.2705	26.2189	26.2353
YBR230C	OM14	128.018	133.87	149.832	3848.9	3805.02	3590.78	201.3	211.01	214.758	3750.5	3695.15	3775.85
YBR230W-A	YBR230W-A	119.96	116.264	140.451	315.493	284.817	285.666	162.352	157.869	166.717	249.453	252.541	246.031
YBR231C	SWC5	22.4566	22.3824	24.0716	25.282	26.1887	24.5586	21.7855	20.2375	20.9629	27.859	26.9817	25.0308
YBR233W	PBP2	18.9887	20.9926	20.7342	9.00509	9.60703	8.84683	18.709	18.6062	20.4531	10.8743	12.1635	10.3869
YBR233W-A	DAD3	100.576	100.556	93.3222	57.256	54.8718	53.9261	100.114	99.8757	103.483	75.2017	80.6431	71.9945
YBR234C	ARC40	112.102	112.83	119.042	131.933	124.619	111.625	112.654	111.55	116.026	144.503	150.034	138.307
YBR235W	VHC1	11.2842	12.2656	12.1326	16.3987	17.2812	15.8634	11.7603	11.788	13.0176	16.6833	16.6363	16.3534
YBR236C	ABD1	25.7154	28.0036	27.5532	40.449	41.0044	39.6529	30.2821	29.4525	30.1119	45.1509	52.9209	46.3403
YBR237W	PRP5	11.7481	12.5275	12.6134	21.246	22.4422	23.0081	11.3231	12.2222	12.5252	21.874	25.2241	22.7901
YBR238C	YBR238C	32.1036	36.7766	29.6462	0.504289	0.519752	0.469514	56.4986	57.4969	45.9004	1.78956	2.82039	1.40632
YBR239C	ERT1	7.58899	7.46645	8.38442	4.70702	4.26135	4.36595	9.16991	8.72766	8.47262	8.39311	8.68968	7.30254
YBR240C	THI2	5.80835	6.83543	6.39582	7.1665	7.30703	7.38326	4.59245	3.42791	4.53068	8.23776	7.51833	8.77532
YBR241C	YBR241C	13.2361	14.4006	17.0671	195.903	194.913	199.676	12.251	13.7939	12.6138	187.416	141.902	176.469
YBR242W	YBR242W	50.9542	54.8397	55.3224	33.9593	35.9256	35.6495	52.1549	52.9205	47.3277	40.4266	42.6984	43.2545
YBR243C	ALG7	32.9371	35.6087	37.9539	10.1406	9.93188	8.25291	35.0068	36.1022	36.6692	12.0334	17.6687	12.3961
YBR244W	GPX2	94.0271	90.8158	83.0964	18.1817	19.4537	17.496	86.5338	85.8776	89.5583	18.3285	20.7696	20.1881
YBR245C	ISW1	20.7551	21.772	21.2828	10.6322	10.3911	9.20435	20.5553	20.3857	21.2265	11.8628	12.2063	11.5225
YBR246W	RRT2	40.4636	42.0243	42.1194	19.0405	18.8516	16.1296	42.0956	41.4538	42.8144	25.9799	25.6316	23.0342
YBR247C	ENP1	65.578	68.447	62.2411	10.4592	10.7394	9.7146	64.9762	62.2271	56.7019	15.0539	17.4881	13.7521
YBR248C	HIS7	54.8296	54.9995	54.4697	24.0635	24.0594	20.9257	46.7457	45.6456	47.9757	34.341	38.366	32.0926
YBR249C	ARO4	259.645	262.845	253.393	48.9518	51.0947	46.7732	285.294	281.856	275.232	76.8947	83.7938	63.681
YBR250W	SPO23	1.19314	1.20343	1.28054	1.96535	1.9813	2.01054	0.977201	1.08663	1.19727	2.3646	2.56006	2.44276
YBR251W	MRPS5	30.7381	33.6677	34.4334	64.6134	63.3068	55.7747	43.5611	42.2155	45.6778	58.0935	76.1093	59.4679
YBR252W	DUT1	143.087	144.99	143.171	35.9116	33.8788	30.9873	135.515	135.269	141.701	44.2384	50.37	45.0251
YBR253W	SRB6	97.62	102.913	101.529	129.092	125.046	117.362	95.369	94.8123	97.2772	134.773	144.221	144.893
YBR254C	TRS20	49.5986	47.3166	48.3613	20.5779	21.0745	18.2476	52.3427	48.4228	50.3585	31.7538	33.4865	29.6663
YBR255C-A	RCF3	60.6609	55.7408	60.326	187.575	190.97	175.193	66.0953	70.1352	66.4943	190.959	220.011	199.815
YBR255W	MTC4	10.427	12.0081	11.1422	19.208	20.0009	19.7584	11.7172	11.9996	11.9235	24.0256	23.8778	22.3986
YBR256C	RIB5	100.243	100.4	100.012	215.018	216.119	214.045	104.417	106.401	108.26	191.893	223.093	206.907
YBR257W	POP4	24.8155	25.4646	23.5387	19.8038	20.9148	21.4396	26.867	25.0662	22.3265	27.1103	28.2	25.8247
YBR258C	SHG1	23.8694	24.2264	22.92	32.5941	30.8112	28.6663	24.3415	23.9811	25.7754	34.2738	37.5176	30.791
YBR259W	YBR259W	7.50974	8.38549	8.07571	6.06899	7.58177	7.54685	8.59963	8.69453	9.07689	9.26002	10.2783	8.60975
YBR260C	RGD1	15.9257	16.8399	16.5189	15.0345	15.1376	14.0498	17.4225	17.2596	18.1196	18.2997	21.1755	18.2274
YBR261C	TAE1	71.6223	75.8478	72.8619	29.7885	29.4498	25.1647	75.1402	71.6123	73.9811	34.4458	41.5958	32.2674
YBR262C	MIC12	139.911	135.155	128.735	418.184	419.401	358.554	160.776	174.028	168.948	386.683	485.422	399.972
YBR263W	SHM1	135.703	140.028	139.73	143.489	137.403	126.099	140.799	139.982	140.604	177.486	189.368	160.694
YBR264C	YPT10	39.0067	38.8652	38.8103	47.8939	44.4195	41.4115	39.2741	38.4548	37.7594	49.3922	52.295	50.807
YBR265W	TSC10	71.5636	73.5763	79.4245	58.3482	56.4875	56.0192	75.9325	73.9118	72.8994	75.0031	75.2352	70.1504
YBR267W	REI1	78.2891	83.0181	75.6255	18.9204	19.535	18.3226	84.534	80.6595	67.2049	30.8912	32.7539	25.0886
YBR268W	MRPL37	140.146	132.832	141.55	225.055	206.972	179.578	189.885	186.668	182.439	191.428	254.072	210.188
YBR269C	SDH8	90.0809	83.9215	93.1823	676.301	653.143	620.18	90.8076	93.5963	97.4243	605.324	640.243	629.667
YBR270C	BIT2	7.17048	7.96406	8.19768	16.104	17.3319	17.2921	7.6338	7.39438	7.94012	16.4769	14.3608	15.4089
YBR271W	EFM2	33.9451	34.404	34.1967	9.45128	9.89379	9.46889	36.0915	34.5885	30.3018	12.9908	14.0628	11.0074
YBR272C	HSM3	15.6509	16.7923	15.7998	29.5172	31.3815	32.5001	16.5566	15.9128	17.4769	29.0897	30.314	29.0462
YBR273C	UBX7	33.6135	34.747	34.5566	64.9555	67.5159	65.5725	37.0343	35.101	37.035	70.8815	75.0883	69.7015
YBR274W	CHK1	13.028	14.3572	15.0763	16.4261	17.9887	17.1547	14.4095	15.0226	14.9804	18.7666	21.272	18.5046
YBR275C	RIF1	8.31466	9.21443	8.54877	3.5714	3.70278	3.49885	8.90742	8.68647	9.28799	5.05208	4.99283	5.08603
YBR276C	PPS1	20.6975	22.3387	23.1294	17.3618	18.068	17.2271	21.8229	21.5072	24.3343	19.7157	21.9411	19.716
YBR278W	DPB3	33.6998	34.9465	32.5689	50.4682	47.2398	45.9729	30.2858	28.6457	33.5856	46.6761	54.7054	51.8426
YBR279W	PAF1	54.6007	56.1863	54.0939	63.5034	62.5157	59.7678	54.1527	53.5897	55.8692	64.9145	74.0998	64.3798
YBR280C	SAF1	5.7574	5.99299	6.83117	89.4306	92.2714	93.7866	6.25153	5.98221	7.42581	77.6053	62.6008	77.7882
YBR281C	DUG2	11.7396	13.1321	13.2848	5.7976	6.06368	5.6711	13.1979	13.0861	14.822	6.03366	6.98382	6.27405
YBR282W	MRPL27	67.5582	70.9019	74.8972	98.6425	88.7262	74.3744	101.535	96.9534	95.724	87.3526	114.533	94.1129
YBR283C	SSH1	151.025	155.197	161.435	70.4608	71.1074	65.7524	157.541	160.381	167.912	87.809	94.86	78.4945
YBR284W	YBR284W	1.55954	1.59615	1.66559	4.08853	4.63685	4.36123	1.47975	1.42114	1.67406	3.92197	4.18187	4.15174
YBR285W	YBR285W	6.83237	7.04237	9.09565	69.5072	74.988	70.0135	9.33742	9.7059	11.836	69.3212	71.0311	78.9458
YBR286W	APE3	389.075	407.243	437.315	1104.19	1050.88	1035.84	395.394	389.892	404.32	1082.68	889.864	1017.33
YBR287W	YBR287W	56.955	59.4829	58.1194	57.0406	54.7933	52.0992	83.5668	85.5564	71.7582	94.6798	92.1652	78.6406
YBR288C	APM3	24.7254	26.4975	25.5314	12.3325	11.9282	11.8327	26.2133	25.8474	26.2539	15.7412	17.7603	15.0096
YBR289W	SNF5	11.5839	12.8388	12.9203	13.3988	13.295	12.5412	12.6313	13.1081	13.6385	14.4981	15.8247	14.7978
YBR290W	BSD2	43.2509	44.6984	42.9774	63.0112	64.6416	58.6604	49.9114	48.2123	45.7396	78.8787	88.5547	82.4865
YBR291C	CTP1	14.3168	14.8536	14.4237	13.328	13.6293	12.9667	15.7617	21.949	15.0146	15.945	16.1581	13.9114
YBR293W	VBA2	14.409	15.7233	15.2383	21.1914	23.8587	22.6753	16.5794	16.0272	15.1273	23.5556	28.1661	23.2727
YBR294W	SUL1	0.097449	0.126518	0.113037	0.289383	0.391056	0.301495	0.0971938	0.150838	0.144939	0.673975	0.925318	0.756936
YBR295W	PCA1	3.69494	3.99863	4.00677	4.88669	4.83346	4.6256	3.85266	4.0089	4.29503	5.09475	5.54117	5.3777
YBR296C	PHO89	0.389512	0.217025	0.396649	15.7038	14.9453	14.6993	0.99405	1.03075	0.712316	33.4625	59.0232	25.2421
YBR296C-A	YBR296C-A	0.619736	0	0	3.25209	4.92026	1.11987	0	2.43271	2.21457	2.26688	3.59191	4.56381
YBR297W	MAL33	1.71259	1.74955	1.92426	43.8949	42.9285	38.4596	6.75446	7.01205	8.20509	59.6932	65.3047	54.5928
YBR298C	MAL31	5.74209	6.23317	6.07179	45.9432	49.3674	46.834	7.74644	9.18889	12.32	35.5982	39.4678	40.0325
YBR298C-A	YBR298C-A	0.303925	0.282648	0.232515	0.988063	0.512598	0.266516	0.303554	0.506522	0.33392	0	0.282942	0.124083
YBR299W	MAL32	0.522303	0.451688	0.774457	5.63149	4.91604	3.85333	2.75504	2.45163	2.47676	5.94142	7.09206	4.38713
YBR301W	PAU24	0.588175	0.55431	0.732446	0.699185	0.715665	1.1445	0.66627	0.436857	0.120275	0.807576	0.496545	0.144363
YBR302C	COS2	38.3172	39.0232	43.1933	44.2115	43.4957	41.9282	38.1036	35.0761	34.6842	48.6586	47.9483	41.0058
YCL001W	RER1	120.909	129.062	124.439	76.4216	76.8472	69.7638	125.549	121.479	115.324	99.4909	102.952	96.9411
YCL001W-A	YCL001W-A	0.711875	0.370354	0.67241	0.608129	1.24178	1.0631	0.917432	0.934113	0.698423	0.947133	1.7573	1.34353
YCL001W-B	YCL001W-B	3.43117	3.40173	3.23094	3.95119	4.39401	5.06109	3.20213	3.12242	3.01492	5.09276	5.58343	3.7895
YCL002C	YCL002C	30.1675	31.8129	30.5222	9.12652	10.2452	11.6359	31.3467	31.3013	28.7649	14.5506	17.1552	15.8519
YCL004W	PGS1	8.31581	8.41341	9.17756	16.2613	16.8007	16.1897	9.41976	9.53319	11.2124	18.5671	20.2946	18.9191
YCL005W	LDB16	29.9774	30.2268	31.5039	35.1508	35.4337	35.4552	31.1168	32.231	31.2316	39.1831	41.3577	39.1334
YCL005W-A	VMA9	566.515	565.578	566.522	397.572	395.213	377.12	546.095	534.988	550.412	392.383	438.702	421.014
YCL008C	STP22	22.9742	26.0349	25.4482	41.5658	41.1602	36.3326	26.9938	26.1033	26.583	45.443	44.8724	42.061
YCL009C	ILV6	229.965	230.053	228.295	309.044	291.821	267.096	240.161	244.122	246.053	361.066	368.276	330.139
YCL010C	SGF29	37.6848	42.0973	41.9639	52.2675	49.4292	49.4454	41.7857	40.8102	43.6264	54.5407	53.1955	53.1429
YCL011C	GBP2	145.863	149.494	147.539	105.131	105.406	103.045	145.199	146.047	147.899	104.807	106.827	102.115
YCL012C	YCL012C	40.6484	36.9501	37.8626	121.941	131.269	130.314	37.5622	34.4996	34.7693	128.957	110.681	119.966
YCL014W	BUD3	7.55209	8.35146	8.00844	4.1952	4.53513	4.14597	7.57746	8.23246	9.06864	4.31805	5.9062	4.76448
YCL016C	DCC1	12.6745	13.9	14.8313	21.4824	23.1027	22.2464	13.2957	13.013	14.0833	25.6914	26.8858	25.0084
YCL017C	NFS1	52.3887	54.0121	56.0083	69.4713	67.4036	62.6173	55.5666	53.8569	53.4417	72.6979	79.1535	66.6876
YCL018W	LEU2	186.939	196.768	182.29	85.8631	87.9812	82.3906	0	0	0	0	0	0
YCL019W	YCL019W	20.6088	22.8613	21.2016	10.3498	12.0051	11.9572	5.52571	5.52595	6.84274	2.96426	3.59047	2.94647
YCL020W	YCL020W	0.710468	0.321164	0.619573	0.0604208	0	0	1.14544e-07	0.0251863	1.31535e-06	1.12015e-08	0	8.39854e-09
YCL021W-A	YCL021W-A	18.831	19.4212	17.8543	9.72887	8.58678	8.85858	16.0287	16.1644	16.928	12.8535	14.6539	11.947
YCL024W	KCC4	8.6299	9.84005	10.0807	5.16885	5.42246	4.88307	8.27108	8.43387	10.3713	6.37978	5.54281	6.56356
YCL025C	AGP1	27.7003	34.3777	38.5975	197.496	197.523	164.768	36.8292	48.6035	41.8494	198.953	218.805	195.244
YCL026C-A	FRM2	0.69597	0.895955	0.872401	0.160086	0.288806	0.146976	1.1921	1.12277	1.11708	0.202462	0.418751	0.319548
YCL026C-B	HBN1	9.29816	9.14401	9.11659	8.50742	9.19367	6.66292	19.7832	17.3553	22.0106	12.3165	19.7598	11.4124
YCL027W	FUS1	9.32623	9.85931	9.4705	3.87178	3.68852	3.78186	4.56751	3.23446	5.06637	2.39081	3.04377	2.71623
YCL028W	RNQ1	98.6382	100.282	101.592	156.579	150.304	137.181	111.36	109.165	109.381	182.122	195.823	172.491
YCL029C	BIK1	21.552	23.1441	22.3642	19.2388	19.1101	18.21	24.3413	23.3039	23.0435	25.2695	26.4466	24.0893
YCL030C	HIS4	65.8352	66.0718	56.5756	26.6027	26.9289	25.2759	37.6137	31.989	41.2078	35.7428	32.1939	29.6573
YCL031C	RRP7	88.299	98.0155	87.5792	42.069	49.1862	46.4513	99.8474	103.331	91.8117	54.051	63.258	57.3833
YCL032W	STE50	23.1252	24.4933	23.6637	51.7446	49.9334	46.1668	26.9211	25.6676	24.2067	64.8651	64.0913	60.7528
YCL033C	MXR2	50.7952	47.7933	49.3295	334.955	317.157	323.09	43.2006	43.4944	46.8242	320.894	293.62	309.636
YCL034W	LSB5	50.7926	52.1117	56.5706	145.844	142.607	142.473	55.2771	53.936	55.8843	142.262	149.071	147.747
YCL035C	GRX1	420.26	434.985	473.362	2089.57	1980.89	1880.25	408.921	421.778	437.696	1697.01	1524.73	1613.33
YCL036W	GFD2	26.8762	29.3306	28.377	1.61358	1.89477	2.00206	26.6786	24.2843	20.9199	2.05615	1.83918	1.96489
YCL037C	SRO9	4.33195	5.39826	4.85318	0.209769	0.230969	0.233685	4.51835	4.184	4.23436	0.492688	0.480049	0.409219
YCL038C	ATG22	12.5407	12.8366	14.2573	34.2297	36.4794	34.8426	11.5197	11.1527	11.8579	38.4213	40.4602	37.1521
YCL039W	GID7	12.8929	14.4216	15.0912	53.2592	53.868	51.442	14.7355	14.0933	15.7913	51.3662	49.2427	49.3125
YCL040W	GLK1	111.61	117.005	153.056	1646.31	1556.19	1531.07	162.283	176.709	212.266	1348.6	1183.97	1307.18
YCL042W	YCL042W	30.5348	27.2998	32.7025	337.687	287.957	264.766	36.2513	39.357	49.4304	250.325	237.967	255.831
YCL043C	PDI1	353.066	364.612	389.119	173.435	166.516	151.718	334.693	342.591	363.367	185.274	193.662	171.237
YCL044C	MGR1	19.856	22.7282	21.709	28.8787	28.4959	27.4245	21.213	20.8166	20.6354	29.684	27.1347	27.9323
YCL045C	EMC1	62.0876	68.3727	68.4052	35.4152	35.5346	31.1153	66.2059	68.4415	69.9807	45.6428	51.3777	41.9671
YCL047C	POF1	20.0889	19.1465	20.3116	10.7075	10.774	9.9976	22.2492	21.2115	21.3313	12.5422	17.9138	13.8448
YCL048W	SPS22	0.29439	0.249382	0.31148	1.23188	1.27977	1.30284	0.249127	0.35513	0.216164	0.91542	1.24897	1.38891
YCL048W-A	YCL048W-A	14.9512	18.3706	29.0199	380.67	447.405	600.872	15.4294	23.5929	18.2262	496.938	131.225	391.692
YCL049C	YCL049C	19.6393	19.9431	21.5153	53.2624	52.8222	46.5614	23.822	25.0507	23.6622	52.7901	59.3484	47.5281
YCL050C	APA1	198.855	201.218	190.337	73.0953	74.7339	69.2702	198.249	190.108	208.323	86.0877	88.8278	80.9294
YCL051W	LRE1	16.6735	18.979	18.9331	30.0779	30.7963	29.4351	18.239	19.4755	20.1429	28.3731	28.6754	27.8663
YCL052C	PBN1	31.1173	32.868	33.0137	69.7008	70.2096	67.4627	36.1427	36.5608	37.3414	71.8809	71.037	70.2209
YCL054W	SPB1	57.372	59.5544	52.7315	7.30665	7.12219	6.62377	58.38	57.4629	49.4469	10.4004	11.3622	9.8515
YCL054W-A	RDT1	302.795	319.101	356.876	10.1952	26.278	18.4149	548.303	506.818	546.75	61.2497	69.0489	54.7726
YCL055W	KAR4	31.3432	32.1806	31.4987	24.405	24.81	22.5941	24.8514	21.5684	24.7333	31.1798	32.0777	30.3118
YCL056C	PEX34	38.8618	36.4331	38.4971	58.327	61.8457	59.8126	38.4894	34.9236	38.5469	67.7079	70.4281	71.4941
YCL057C-A	MIC10	326.734	342.182	359.449	1701.63	1565.38	1401.62	466.395	486.006	474.572	1713.52	1953.04	1654.01
YCL057W	PRD1	47.1019	49.0495	52.6011	64.6801	65.5437	57.8008	54.4758	51.5913	58.2806	76.2884	84.4506	72.5153
YCL058C	FYV5	5.03481	7.14556	7.03907	17.1977	21.5224	18.8093	8.01862	7.84505	9.25986	21.3351	27.3632	20.5836
YCL058W-A	ADF1	46.8697	50.5574	45.9462	12.1516	14.0319	14.8321	52.493	49.1652	41.0708	18.8451	24.3438	20.748
YCL059C	KRR1	114.866	118.673	107.312	21.9509	21.7496	20.2427	113.444	109.099	98.1588	34.3571	34.5657	29.833
YCL061C	MRC1	9.38391	10.6118	10.3627	5.47977	5.42804	5.04642	9.66725	9.51395	11.2161	6.43575	6.4418	7.09346
YCL063W	VAC17	21.3253	22.4759	22.8356	8.00108	8.1041	6.68237	25.2334	28.0433	26.9714	6.74837	11.9728	8.05853
YCL064C	CHA1	110.997	115.28	96.0139	1035.1	993.342	961.821	173.181	206.294	159.165	989.987	1136.04	995.628
YCL066W	HMLALPHA1	0.0646578	0.0151462	0.0125223	0.0524945	0.0413767	0.0281165	0.0652653	0.0874452	0.0475979	0.0775428	0.0450491	0.0917243
YCL067C	HMLALPHA2	22.3257	22.2288	22.8531	56.7085	56.0327	51.9657	20.6959	22.732	23.2377	48.6892	54.4804	52.9434
YCL068C	YCL068C	0	0	0	0	0	0	0	0	0	0	0	0
YCL069W	VBA3	0	0	0	0	0	0	0	0	0	0	0	0
YCL073C	GEX1	0	0	0	0	0	0	0	0	0	0	0	0
YCR002C	CDC10	83.257	84.787	86.5848	49.4841	52.0848	44.0894	91.1561	95.739	94.8689	65.7923	89.9664	65.2811
YCR003W	MRPL32	45.9021	46.4934	47.5821	58.3813	60.66	50.3943	55.7832	57.108	57.5345	64.7704	92.5982	70.35
YCR004C	YCP4	156.722	165.878	176.065	470.995	465.437	438.807	198.042	193.039	211.318	434.242	460.399	451.805
YCR005C	CIT2	92.1492	98.6346	79.1403	1763.43	1828.12	1859.27	134.223	166.201	110.57	1890.98	1669.59	1817.07
YCR007C	YCR007C	6.91609	7.25278	6.2139	21.9555	23.5925	21.2125	8.27635	8.33168	7.29986	29.3385	30.1629	28.9035
YCR008W	SAT4	46.5463	50.5617	50.7742	70.3086	75.4494	69.9795	54.2946	58.148	55.2365	69.3774	79.7642	68.969
YCR009C	RVS161	177.937	174.809	177.933	160.612	153.478	143.468	202.536	202.096	201.288	178.456	193.503	175.515
YCR010C	ADY2	0.548585	0.574013	0.728529	2019	2032.39	1867.06	0.686469	0.634734	0.799852	2768.48	2140.56	2205.98
YCR011C	ADP1	18.2688	20.0382	21.9301	56.1496	59.5418	58.8905	18.2014	18.7784	21.2724	54.7606	48.9096	53.3169
YCR012W	PGK1	2879.42	2894.68	3038.68	1844.45	1862.63	1949.12	2504.36	2525.67	2776.98	2257.82	1519.38	1908.1
YCR014C	POL4	7.5217	8.36301	8.47341	14.2941	16.5509	17.169	7.57201	8.47103	8.59051	14.7008	13.3003	15.4712
YCR015C	CTO1	11.5255	12.0564	11.1875	14.2109	15.7	16.4027	12.1685	12.0156	12.0666	18.7158	21.4592	19.2942
YCR016W	YCR016W	82.0242	77.5172	73.3782	13.4976	13.717	12.3033	80.2673	78.4067	69.7379	25.4866	27.2441	20.7215
YCR017C	CWH43	38.5138	40.5388	41.4452	42.269	42.4338	36.7342	43.1897	44.1117	46.7681	47.9753	57.3664	48.7834
YCR018C	SRD1	24.0262	24.2948	24.1176	85.6466	83.0761	71.1623	29.698	26.4592	30.1763	67.2389	83.5675	85.0691
YCR019W	MAK32	13.7893	15.5174	15.0289	20.826	20.5575	20.3741	15.8845	15.6106	15.9441	22.2434	27.2055	22.8821
YCR020C	PET18	13.001	14.3196	12.1298	15.3539	15.0741	15.4508	8.81125	8.39331	9.55807	13.6302	14.8091	14.0326
YCR020C-A	MAK31	104.454	96.5365	93.0835	121.73	110.535	112.955	101.532	98.4783	98.1828	137.587	161.351	136.644
YCR020W-B	HTL1	109.9	106.038	96.7446	41.9577	48.3924	47.422	102.799	96.2436	103.687	62.5332	81.0324	71.0402
YCR021C	HSP30	18.7816	19.7486	23.6007	119.19	122.725	153.809	35.6692	42.5576	33.4011	66.807	53.0942	73.9147
YCR023C	YCR023C	16.6337	17.9248	19.0105	30.0738	30.8684	29.8344	19.3301	19.6097	21.8938	31.4056	36.0627	32.7443
YCR024C	SLM5	8.34189	9.04686	9.76446	12.6619	13.7357	12.479	11.11	11.4672	12.8496	14.8404	17.7707	14.665
YCR024C-A	PMP1	4512.89	5528.74	5725.17	2304.36	2472.19	2499.02	5004.96	5491.47	5069.06	2715.32	2991.81	2673.24
YCR024C-B	YCR024C-B	849.974	1127.91	1059.06	173.637	266.814	326.303	1081.44	1141.82	953.023	371.535	390.124	395.693
YCR026C	NPP1	17.7174	19.2704	20.2579	38.3723	39.4665	38.6403	21.6424	22.2203	22.4271	41.1744	41.0251	41.3537
YCR027C	RHB1	38.9272	37.2174	37.092	28.2789	28.2309	24.6632	41.6296	39.3293	41.8768	39.4813	44.4731	38.0744
YCR028C	FEN2	20.8343	22.4458	22.3186	26.8239	27.4573	27.5919	22.6579	22.0647	22.2572	35.3513	38.3818	31.6455
YCR028C-A	RIM1	370.985	381.148	375.213	355.565	360.103	327.133	430.659	429.862	443.61	479.223	544.413	485.704
YCR030C	SYP1	15.1787	16.9518	18.4517	40.9064	40.1064	37.4893	16.6306	17.3389	20.0765	40.3344	38.5681	38.519
YCR031C	RPS14A	3371.71	3267.79	3245.56	467.569	441.821	411.709	3404.64	3326.55	3366.15	579.295	560.663	504.741
YCR032W	BPH1	3.42628	3.87473	3.85563	6.1329	6.79623	6.54058	3.76155	3.7092	3.94595	6.56044	7.08998	6.78439
YCR033W	SNT1	18.2463	20.7871	20.3934	25.1865	25.8633	23.7681	20.8368	21.1773	22.6553	22.5791	25.2228	24.7961
YCR034W	ELO2	116.153	128.432	128.267	9.24555	10.0425	8.45858	137.76	139.585	131.763	15.5496	20.3493	14.5461
YCR035C	RRP43	50.2272	51.9623	50.4501	25.3531	27.3166	26.4742	49.5071	51.0095	46.6718	29.5885	36.1659	31.0165
YCR036W	RBK1	38.4577	42.1399	44.0425	65.7778	64.0184	60.9144	41.9003	45.3783	45.2448	62.7235	73.7105	67.4052
YCR037C	PHO87	19.8232	21.2903	20.8865	17.1832	17.6018	17.0456	23.9823	22.4167	22.2711	21.7324	25.9854	21.0869
YCR038C	BUD5	3.75858	3.94271	4.1371	9.31579	10.0134	8.90379	4.20761	4.39572	4.62576	11.2103	11.6775	11.3019
YCR039C	MATALPHA2	22.3257	22.2288	22.8531	56.7085	56.0327	51.9657	20.6959	22.732	23.2377	48.6892	54.4804	52.9434
YCR040W	MATALPHA1	0.0646578	0.0151462	0.0125223	0.0524945	0.0413767	0.0281165	0.0652653	0.0874452	0.0475979	0.0775428	0.0450491	0.0917243
YCR041W	YCR041W	5.50011	6.19673	6.09908	5.0739	5.80534	5.85969	5.24169	6.3	6.24057	6.80544	8.06469	7.12372
YCR042C	TAF2	9.5654	10.8141	10.8771	10.8716	11.7076	11.1024	10.0749	10.463	11.1751	13.7962	15.8382	14.3717
YCR043C	YCR043C	144.163	142.069	131.838	26.8732	23.975	24.0332	148.796	142.255	149.967	33.2048	44.9755	33.2967
YCR044C	PER1	38.0842	41.9537	40.4837	21.1534	19.6268	17.2388	38.6949	37.6904	40.3103	25.5433	28.5255	25.587
YCR045C	RRT12	0.266665	0.166684	0.222112	0.956012	0.919863	1.00842	0.268974	0.169199	0.189207	0.621105	0.275562	0.515612
YCR046C	IMG1	106.757	104.96	110.588	180.85	162.708	147.011	154.369	146.998	149.693	160.401	215.878	163.569
YCR047C	BUD23	93.0216	96.0446	90.0669	33.7222	33.2666	32.7243	88.6865	88.2222	79.0442	48.3992	48.8433	44.1695
YCR048W	ARE1	24.9488	27.1419	27.9315	17.5282	18.7975	18.1491	26.2237	25.3053	27.3642	17.0395	17.0166	16.5015
YCR050C	YCR050C	0.236582	0.439922	0.120519	0.12646	0	0.203755	0	0.0526903	0	0.282726	0.361396	0.443655
YCR051W	YCR051W	117.88	118.786	119.184	119.402	123.352	110.3	116.555	115.421	107.976	133.563	150.829	130.518
YCR052W	RSC6	53.1495	54.5912	53.601	28.5306	27.8247	23.9441	59.1764	56.3054	57.9381	33.7731	35.5546	32.0314
YCR053W	THR4	180.068	188.355	182.434	51.5012	51.7168	47.0865	188.095	188.878	191.403	70.5067	77.2633	64.9752
YCR054C	CTR86	12.103	12.4596	11.8885	6.30432	6.54777	6.59198	13.6105	12.7247	11.8514	9.58763	11.1359	8.6603
YCR057C	PWP2	52.7287	57.8777	52.2058	5.90889	6.07375	5.41304	58.8394	55.5344	48.553	9.78442	9.97985	8.01987
YCR059C	YIH1	58.9375	62.8842	62.7192	41.0975	42.6677	41.2443	57.3004	55.5489	53.7003	50.9726	55.0093	50.8211
YCR060W	TAH1	86.4781	85.4215	85.9719	94.4799	90.8337	94.9746	80.8972	85.2616	81.2602	100.706	105.596	103.257
YCR061W	YCR061W	6.6685	6.96376	8.21641	23.979	24.5919	23.3704	6.40491	6.36476	7.51808	20.262	13.7029	17.6335
YCR063W	BUD31	9.22522	11.1777	9.23037	3.23213	3.77839	3.49577	12.3883	12.3438	11.2154	4.0977	7.81898	5.19795
YCR065W	HCM1	27.3874	34.0502	33.2998	7.96816	9.31201	7.8989	26.0541	25.1458	29.9696	7.94496	8.10833	7.92771
YCR066W	RAD18	9.12549	9.47967	8.73538	9.24324	10.3442	9.91689	9.26608	9.3798	9.05425	11.2833	11.7562	11.4263
YCR067C	SED4	17.9521	20.2853	19.6089	17.0536	17.1777	15.9583	21.0229	21.1101	22.5389	17.2444	21.8249	18.4202
YCR068W	ATG15	11.7593	12.5809	13.363	52.4747	52.6634	48.5925	13.5338	13.9338	14.8638	53.3607	54.0913	56.4771
YCR069W	CPR4	80.8403	86.4785	94.3655	145.555	144.316	136.918	83.2637	87.5836	89.8511	159.021	148.873	154.851
YCR071C	IMG2	62.2762	62.3379	64.6152	116.603	114.746	102.223	89.0954	88.5177	85.1437	108.185	140.225	114.752
YCR072C	RSA4	47.66	48.2719	45.0441	4.746	4.31692	4.07594	48.1556	46.7689	39.3943	8.41482	9.50737	7.47611
YCR073C	SSK22	3.489	3.64388	3.58893	1.50477	1.63431	1.58248	3.36143	3.4225	3.64941	2.05789	2.32528	2.07268
YCR073W-A	SOL2	30.8789	30.8973	32.1112	96.709	94.6456	92.8265	36.0195	36.0603	39.404	91.5339	94.1897	90.2918
YCR075C	ERS1	18.5165	18.7466	23.8987	29.5857	31.2607	30.6131	19.3397	18.8751	21.8732	35.6224	32.2262	35.4158
YCR075W-A	EGO2	104.508	96.6201	113.529	91.8599	99.6763	87.9329	95.674	100.369	102.719	104.28	106.26	107.524
YCR076C	FUB1	29.8313	31.102	35.4242	87.765	86.0242	87.7238	34.4652	32.5047	34.4465	85.9125	86.8569	86.3131
YCR077C	PAT1	52.1494	56.0582	54.0941	42.596	46.0249	42.3075	57.5877	60.199	58.4678	55.5175	60.2784	53.3483
YCR079W	PTC6	13.4225	15.4466	15.432	52.0282	56.5142	53.0636	15.0929	15.6963	15.6822	53.125	50.8532	49.0835
YCR081W	SRB8	3.89224	4.28639	3.98305	5.22643	6.08083	5.49156	4.67499	4.67282	4.81856	7.03258	7.81308	7.10545
YCR082W	AHC2	182.761	180.025	177.38	446.17	445.94	412.628	208.163	205.739	209.649	477.463	503.093	471.515
YCR083W	TRX3	70.5273	68.814	68.2825	301.203	304.658	290.243	71.8957	66.5629	63.4024	299.035	281.712	291.616
YCR084C	TUP1	85.9403	93.3008	92.2701	38.5004	38.5542	33.8406	97.7101	96.1156	102.762	42.7535	47.5433	41.3483
YCR086W	CSM1	27.4495	28.5004	31.5395	31.9021	31.9911	28.6386	29.2472	27.8127	29.8623	34.6287	40.8401	33.9158
YCR087C-A	YCR087C-A	110.42	111.217	105.415	13.7309	12.3842	12.62	113.801	104.594	92.4246	24.1045	23.4673	17.6258
YCR088W	ABP1	84.919	84.2305	89.902	113.273	104.881	95.3216	89.1924	88.1551	91.51	118.819	131.849	114.921
YCR089W	FIG2	5.60361	6.84402	6.46026	8.80291	9.28203	8.16536	5.61032	5.7771	6.2319	7.12931	8.62078	8.88213
YCR090C	YCR090C	69.0827	65.6095	64.1513	53.1484	56.1414	52.2218	73.0583	71.2777	74.3971	64.0321	73.081	63.5888
YCR091W	KIN82	3.10095	3.44732	3.94859	50.5712	49.7222	50.1227	3.70199	3.93215	4.91614	40.906	35.1871	39.5937
YCR092C	MSH3	7.63996	8.5442	8.56455	3.52591	3.7376	3.33369	7.97997	8.14291	8.78194	4.92407	5.20877	4.76044
YCR093W	CDC39	13.5858	14.23	13.6505	10.9083	11.8221	11.1374	14.1584	14.4575	15.5153	10.6594	12.5508	12.1337
YCR094W	CDC50	29.9054	32.0919	32.0877	29.7122	28.9999	27.3985	32.2718	31.6654	33.3413	32.9918	40.5787	33.8916
YCR095C	OCA4	20.7585	22.2332	21.3215	21.2867	23.7546	22.0031	21.707	22.034	21.8012	26.3897	29.6737	27.1705
YCR095W-A	YCR095W-A	19.4358	17.1769	18.6373	30.6152	33.3629	40.2561	12.4475	15.5358	17.4921	41.3328	45.6822	44.4581
YCR096C	HMRA2	31.6303	37.0654	38.3829	88.5426	88.0799	98.3141	35.2878	36.9007	34.8585	90.3737	98.8359	86.4953
YCR097W	HMRA1	81.2742	76.9182	83.4699	232.672	246.365	249.713	83.1081	90.1674	82.015	211.15	229.688	238.526
YCR098C	GIT1	0.939025	1.05163	1.03286	1.5947	1.93702	1.89964	0.945552	0.99591	0.958346	2.08757	1.65953	2.01083
YCR099C	YCR099C	7.90333	7.66017	7.28347	14.8427	17.1493	16.9134	6.29656	6.93369	8.0143	10.5401	8.25663	11.8226
YCR100C	YCR100C	3.7941	3.96922	4.86254	7.63721	8.40678	8.58427	4.48141	3.46921	4.5942	5.34483	5.45481	5.68075
YCR101C	YCR101C	4.18499	4.58007	4.49935	7.17417	8.66525	8.74794	4.25583	3.49259	4.90135	5.6445	4.80011	7.01311
YCR102C	YCR102C	2.40547	2.46923	2.37908	3.42279	3.44711	3.10377	1.97396	1.73527	2.11292	3.22607	2.89472	3.32369
YCR104W	PAU3	1.49298	1.44735	1.22798	0.229903	0.0574466	0.553603	0.795304	0.722444	1.18507	0.341807	0.481662	0.498373
YCR105W	ADH7	0.4434	0.950198	1.11648	1.07973	2.07565	1.8794	0.779614	0.920718	1.03269	2.25715	2.1502	2.37754
YCR106W	RDS1	1.98352	4.35293	3.87917	2.0221	4.34612	4.35851	4.13356	3.7526	4.02386	5.62113	5.94624	5.03372
YCR107W	AAD3	8.67484	14.877	14.4331	13.6574	21.4553	20.2372	11.8674	12.9725	13.5862	19.1926	21.0614	18.5192
YCR108C	YCR108C	1.25496	1.36241	3.04143	8.78159	3.02443	7.41545	2.06013	3.74374	3.47331	6.35832	6.03445	10.2997
YDL001W	RMD1	21.1023	21.5522	21.3295	16.3916	17.524	16.5408	22.5515	21.22	21.7699	21.7598	23.2095	20.1637
YDL002C	NHP10	57.9372	61.5543	59.097	69.0239	69.5164	66.6224	62.5557	63.2127	60.4351	72.7416	81.7672	74.1864
YDL003W	MCD1	38.9514	42.6201	43.7918	1.35815	1.31379	1.29466	37.318	35.8721	42.719	3.27156	2.83005	2.50415
YDL004W	ATP16	271.92	283.751	292.74	1197.33	1216.01	1107.05	431.426	450.961	443.223	1281.18	1461.87	1386.08
YDL005C	MED2	32.7174	34.7938	33.2288	64.9445	64.9236	64.9369	38.2968	36.849	37.8842	73.5982	74.8536	75.2472
YDL006W	PTC1	25.3458	26.9763	27.3	30.0691	30.3943	30.464	27.4079	27.0338	27.7391	28.1298	32.0784	29.5395
YDL007C-A	YDL007C-A	0.111757	0	0	0.0897341	0	0.387422	0	0	0	0.13438	0.411259	0.361038
YDL007W	RPT2	167.022	169.408	169.853	205.123	199.43	190.292	172.374	165.358	167.028	208.923	217.724	205.633
YDL008W	APC11	44.1365	46.5796	41.7298	58.7153	55.4993	52.0311	48.9291	41.5936	44.8406	63.4725	82.5239	71.0234
YDL009C	YDL009C	1.22877	2.08081	1.32609	1.15913	1.08673	1.11967	1.37696	1.6428	0.741123	1.98406	2.51452	2.38009
YDL010W	GRX6	39.2892	41.5073	41.5376	68.9389	67.1346	58.9133	44.9361	47.5189	46.9613	98.3614	105.593	92.4188
YDL012C	YDL012C	175.497	183.447	181.343	161.988	152.202	130.628	217.704	220.957	212.702	248.698	256.679	233.887
YDL013W	SLX5	16.0641	18.3791	18.4192	29.1234	29.6668	30.114	17.9054	18.8786	18.1445	33.1465	33.2721	30.6293
YDL014W	NOP1	533.995	568.372	537.682	31.1765	30.073	28.7808	572.732	559.63	505.584	54.4469	67.0998	45.0796
YDL015C	TSC13	184.455	193.313	199.392	135.146	153.408	156.05	207.307	206.484	201.287	182.15	191.153	175.916
YDL017W	CDC7	10.7576	11.9139	11.1151	8.04716	8.24866	7.54904	12.1852	12.2997	11.7491	8.96647	11.0768	8.24565
YDL018C	ERP3	33.1452	33.5194	32.8294	43.7884	42.6471	41.3395	35.4924	33.7572	38.5588	46.0589	45.4647	44.4254
YDL019C	OSH2	12.7423	13.5125	14.756	32.3767	31.7501	29.4297	13.542	13.6064	17.0126	28.1099	28.5765	30.6131
YDL020C	RPN4	32.2816	36.1677	35.0313	161.04	172.725	172.274	39.3912	39.713	41.2586	150.559	152.003	142.671
YDL021W	GPM2	11.225	11.6292	15.0603	53.0105	53.0916	50.4337	12.1028	13.8799	15.7995	52.5038	45.1238	56.1345
YDL022C-A	YDL022C-A	0	0.334432	0.274781	7.63034	9.63325	6.04234	0.120058	0.239657	0.175671	6.4989	3.42786	6.40778
YDL022W	GPD1	121.627	119.736	132.095	276.841	297.446	298.931	132.893	143.019	153.136	272.047	203.218	270.163
YDL024C	DIA3	1.49026	1.61894	1.76572	13.6029	13.5738	12.8961	1.96886	2.09864	1.94943	10.3435	8.9282	9.68928
YDL025C	RTK1	13.983	15.8193	15.8197	58.2059	60.7288	57.9542	15.0239	15.1974	17.287	53.1324	56.8754	55.9863
YDL027C	MRX9	16.0449	17.5631	18.5144	66.1266	69.2712	68.0143	18.1783	18.3077	19.0854	70.378	71.5278	70.3205
YDL028C	MPS1	12.545	13.5789	14.0893	11.8465	13.1303	12.3963	12.698	13.6788	13.788	11.068	13.2517	11.6619
YDL029W	ARP2	129.4	130.553	134.228	166.468	159.224	150.114	132.579	132.266	138.99	179.906	205.058	177.538
YDL030W	PRP9	15.4849	16.6455	16.8419	11.0426	12.4236	11.2401	16.4003	16.6143	14.8377	15.6106	17.2202	15.4678
YDL031W	DBP10	37.6365	39.5696	36.6427	12.1181	12.717	11.5169	39.9207	38.9163	35.1627	17.6035	19.0195	16.1278
YDL033C	SLM3	9.58528	9.24587	9.72643	16.2838	15.3497	14.178	10.7145	11.0377	11.1549	13.4622	17.5973	15.3256
YDL035C	GPR1	11.8022	13.6609	13.2997	20.3202	22.4282	21.6653	11.488	12.3974	13.3311	17.1707	19.0314	19.3951
YDL036C	PUS9	19.598	19.5264	19.1212	8.19873	8.23534	7.25853	21.0646	20.9264	21.2082	10.404	13.2715	11.2941
YDL037C	BSC1	27.0573	30.5965	19.7717	1.39557	1.85662	1.58204	73.0445	87.3912	37.1465	1.19639	1.43718	1.20453
YDL039C	PRM7	32.5552	36.2182	22.6593	2.04611	2.31654	2.03258	67.9269	89.2633	37.2587	1.4455	1.89905	1.45867
YDL040C	NAT1	53.0752	54.8568	53.6262	21.9151	20.7706	19.2325	60.0702	58.2841	62.65	26.4611	31.566	26.1625
YDL042C	SIR2	13.3014	13.3728	14.3241	11.5723	12.1498	11.6831	21.385	20.8373	22.3865	19.9775	19.0753	17.9732
YDL043C	PRP11	22.3682	22.6068	21.9059	20.459	20.1873	21.0771	30.1767	28.9251	28.4759	30.4124	31.987	30.2971
YDL044C	MTF2	9.44423	9.68428	10.1841	18.6688	17.3434	16.0244	12.0742	11.0772	11.5587	21.3287	24.3766	19.9538
YDL045C	FAD1	33.8469	34.5551	37.5312	57.587	57.5839	50.5381	34.8976	35.1901	34.7953	65.9078	78.8698	64.0736
YDL045W-A	MRP10	154.605	158.788	157.338	229.57	228.428	213.078	185.014	185.948	187.279	197.479	246.434	215.16
YDL046W	NPC2	221.009	225.009	233.058	929.035	902.837	882.117	250.041	251.251	251.159	843.426	816.466	823.018
YDL047W	SIT4	97.4505	104.905	103.663	87.7474	85.8088	78.7446	110.01	110.638	109.851	91.9409	103.922	91.944
YDL048C	STP4	145.946	163.501	152.377	45.8986	43.2625	40.3901	251.863	265.829	227.343	49.298	56.5611	52.087
YDL049C	KNH1	29.8702	30.4679	26.8749	44.1676	45.2484	36.8679	48.6331	50.7131	45.1614	72.6475	86.5357	64.1357
YDL051W	LHP1	201.251	202.335	187.23	51.3183	54.1609	51.016	201.866	197.349	182.325	68.4118	79.119	62.7936
YDL052C	SLC1	86.9431	94.059	93.1434	51.5749	47.0774	38.8388	101.103	98.9167	106.032	48.8519	71.5754	50.0871
YDL053C	PBP4	94.2439	100.401	102.065	184.467	178.912	172.583	107.589	106.071	111.208	190.94	226.188	196.522
YDL054C	MCH1	17.4235	17.8652	18.2836	33.0204	34.56	32.0098	16.5163	16.4191	17.6358	37.2106	42.8595	37.6345
YDL055C	PSA1	1234.5	1334.08	1405.85	124.045	124.956	82.8048	1297.09	1323.37	1332.03	161.935	155.575	156.866
YDL056W	MBP1	14.8596	16.4321	16.953	15.1934	17.662	16.4156	17.1508	17.3496	18.9901	17.274	18.4627	17.465
YDL057W	YDL057W	8.43813	9.54642	9.67553	35.3078	36.161	34.9918	9.78608	8.66872	10.5358	34.3877	35.1976	34.0048
YDL058W	USO1	8.38226	9.37286	8.82505	7.90196	8.60042	7.99986	7.71292	8.40954	8.84456	7.84821	9.07734	9.02187
YDL059C	RAD59	9.28712	8.96113	9.64351	9.37643	10.254	10.302	10.5679	9.33976	9.83332	11.3867	12.4512	10.9861
YDL060W	TSR1	48.7448	51.0151	46.0512	8.25115	9.13813	9.12271	51.7985	48.6311	42.2844	12.9426	13.5499	11.6697
YDL061C	RPS29B	6378.57	5900	6005.41	892.423	885.321	847.203	5825.74	6005.06	5859.38	1143.19	1135.21	1037.57
YDL063C	SYO1	37.4998	40.5321	34.8227	2.40669	2.64661	2.65047	43.1141	41.035	34.1664	4.58751	5.37218	3.7455
YDL064W	UBC9	140.125	140.006	140.19	87.483	88.4853	80.1718	141.295	153.412	143.955	93.7007	99.3221	94.3936
YDL065C	PEX19	47.0114	48.1374	47.4582	94.8097	98.4827	94.1111	46.0355	42.9217	47.0364	97.5702	99.8752	97.5516
YDL066W	IDP1	86.5604	94.1633	90.2104	165.524	164.204	150.894	107.063	105.877	111.578	200.104	216.478	189.012
YDL067C	COX9	1209.1	1189.62	1192.75	6719.91	6559.19	6364.61	1829.21	1897.75	1829.59	7435.3	7717.78	7412.1
YDL069C	CBS1	10.4373	10.2611	10.3468	14.294	15.4347	13.3037	12.7357	12.4351	12.8348	20.9478	23.744	21.161
YDL070W	BDF2	81.8946	89.778	84.0929	38.5342	43.5525	44.7065	96.8095	94.4845	91.995	42.1127	50.98	51.0491
YDL072C	YET3	173.242	175.03	188.931	442.124	436.405	406.204	165.862	167.804	173.881	436.355	420.363	424.166
YDL073W	AHK1	13.9361	15.1879	15.0451	6.35203	7.4457	7.36311	13.9748	14.4832	14.8576	9.44401	10.005	9.05336
YDL074C	BRE1	31.7119	34.3822	33.5856	15.3453	17.632	17.1838	34.5578	34.618	33.8197	21.2533	25.2781	22.0334
YDL075W	RPL31A	3522.31	3455.57	3419.93	380.172	379.082	348.414	3479.93	3456.78	3402.55	469.407	463.795	429.126
YDL076C	RXT3	32.9682	32.3522	35.3635	38.5187	39.4189	37.2632	35.5727	34.1336	34.9629	46.6672	45.8974	42.1011
YDL077C	VAM6	7.19055	7.89028	8.01116	8.06399	8.55653	8.04379	8.35591	8.51781	9.06816	9.72916	10.7722	9.29123
YDL078C	MDH3	111.454	113.016	123.42	438.492	430.571	407.722	125.295	127.844	134.201	478.561	459.142	453.995
YDL079C	MRK1	1.76548	1.78425	2.06964	29.2953	29.7096	29.0571	3.86517	4.3952	5.61887	24.0679	27.2671	23.2798
YDL080C	THI3	18.8824	20.1735	19.8769	14.4042	15.7364	14.74	19.0966	18.7528	19.5863	17.6266	18.5599	16.2453
YDL081C	RPP1A	3840.12	3669.05	3615.27	447.305	468.205	467.418	3381.45	3389.06	3338.3	574.233	634.684	538.02
YDL082W	RPL13A	1184.82	1169.21	1119.53	78.5184	77.1332	73.4922	1199.61	1160.89	1155.98	106.855	104.608	94.6941
YDL083C	RPS16B	1872.99	1876.57	1787.11	130.626	137.015	119.947	1994.42	1948.81	1963.39	185.445	172.522	158.439
YDL084W	SUB2	333.93	349.053	359.507	123.015	128.719	118.822	354.671	357.92	362.204	154.511	183.33	148.492
YDL085C-A	YDL085C-A	355.803	347.007	350.289	111.455	101.96	93.0012	316.373	302.586	337.146	115.658	113.014	105.781
YDL085W	NDE2	1.56711	1.72036	2.4278	388.263	387.305	390.537	1.7549	2.25865	1.99083	406.375	298.187	369.963
YDL086W	YDL086W	109.802	114.754	122.843	199.493	189.121	182.043	107.506	108.363	109.906	163.941	160.095	165.119
YDL087C	LUC7	15.0862	15.3727	14.947	27.8126	26.4184	26.0004	16.6428	15.9617	16.3146	31.7374	32.7398	30.9216
YDL088C	ASM4	27.9887	30.2439	29.5514	32.6283	34.9466	33.1704	29.3281	29.8258	30.6971	35.9139	39.5363	36.804
YDL089W	NUR1	12.1455	12.9595	14.3055	18.3409	20.9027	20.0673	12.8756	12.7493	13.4013	19.5245	19.9339	19.307
YDL090C	RAM1	15.2794	17.1069	18.8511	27.6304	26.521	26.5618	17.7914	15.4612	17.6177	27.9966	29.7963	27.4675
YDL091C	UBX3	14.3699	15.3077	16.0511	68.5223	68.1386	68.3478	15.9897	16.728	17.4832	65.9197	62.0001	63.5579
YDL092W	SRP14	167.405	169.328	157.81	108.62	101.772	93.8981	172.314	166.218	165.404	114.348	134.284	122.044
YDL093W	PMT5	14.7492	15.7467	16.5834	8.30796	8.60376	7.73371	14.9828	14.8967	16.1719	11.1476	11.0217	10.7598
YDL095W	PMT1	83.6899	89.5882	95.646	27.3181	27.6837	24.2053	81.4485	82.6449	91.5227	28.7321	32.3299	29.8103
YDL097C	RPN6	141.21	145.59	139.864	191.351	188.373	171.956	147.806	145.335	148.503	188.17	209.215	188.775
YDL098C	SNU23	26.5038	26.5281	26.4408	18.9602	19.4534	15.8822	30.6019	28.8317	27.7675	20.7712	25.0763	22.3446
YDL099W	BUG1	67.3378	69.3388	67.3769	91.2308	87.5626	82.3778	70.1839	66.1675	71.3745	94.7292	105.762	101.286
YDL100C	GET3	199.652	210.732	204.867	126.891	126.381	111.896	218.571	208.488	220.043	141.139	167.537	145.071
YDL101C	DUN1	13.3078	14.241	15.5625	4.88478	4.8362	4.06391	13.6384	14.112	16.4017	5.51541	6.40028	5.37224
YDL102W	POL3	11.7883	12.5364	12.2896	8.04806	8.30637	7.55254	12.8148	12	12.8797	10.6039	10.7459	9.48742
YDL103C	QRI1	38.6575	38.3613	41.0094	25.135	24.2172	22.1351	39.8148	38.9564	41.4519	34.0758	36.2911	30.6851
YDL104C	QRI7	6.70965	7.61935	7.47571	17.3946	17.5219	15.082	9.16425	8.84411	8.97427	21.8271	28.7391	22.2236
YDL105W	NSE4	11.5666	12.0861	12.0894	6.02793	7.00028	6.94751	10.9304	10.6335	11.5808	8.74349	8.0085	8.62687
YDL106C	PHO2	14.8154	16.4515	16.4754	30.653	32.1404	30.1624	16.1072	15.1105	17.1707	34.8188	34.3224	32.6658
YDL107W	MSS2	10.383	11.1494	11.5407	20.0346	23.5504	21.5404	11.6407	11.2076	13.1295	22.1977	28.0324	23.0586
YDL108W	KIN28	29.989	29.0518	28.8285	25.4369	25.1712	25.8784	29.2242	28.0703	29.5862	30.0916	34.0101	30.3367
YDL109C	YDL109C	5.94987	6.45634	6.15332	9.64619	10.3456	9.5434	5.05003	5.7477	6.35886	9.15924	9.67083	8.99629
YDL110C	TMA17	87.525	90.9087	104.44	714.735	711.239	698.968	94.5445	110.599	110.326	629.029	564.973	655.83
YDL111C	RRP42	72.929	75.9693	69.3646	31.7088	31.4031	27.5297	77.302	78.7315	72.8873	41.5049	49.7874	40.8483
YDL112W	TRM3	19.1507	20.1665	18.5302	4.47176	4.73447	4.77291	18.7902	18.5829	17.7579	7.14241	7.82565	5.88341
YDL113C	ATG20	10.6114	10.2538	11.3356	40.3463	43.4851	41.7549	12.1984	11.8446	12.525	43.35	41.5931	41.4624
YDL114W	YDL114W	0.164432	0.100575	0.179132	0.100346	0.185586	0.134355	0.231942	0.187254	0.213917	0.387237	0.50234	0.262373
YDL115C	IWR1	28.0009	28.0155	29.3284	78.5909	82.0309	79.2726	28.5714	28.9182	28.4231	74.9478	78.1447	77.3526
YDL116W	NUP84	23.6433	25.7563	25.6511	17.6436	20.3401	19.3576	26.7594	26.2302	27.5847	24.0779	26.6588	22.4372
YDL117W	CYK3	18.3318	20.6109	20.1225	6.63972	6.88448	5.393	20.9007	20.1832	20.4016	6.38804	8.71781	6.33577
YDL119C	HEM25	17.5153	18.2619	18.4636	14.0661	15.0914	12.1936	17.3717	16.857	17.5658	15.3657	17.8242	16.6073
YDL120W	YFH1	95.6452	98.4838	98.6137	215.469	200.973	180.926	108.723	107.417	109.651	228.592	248.067	229.046
YDL121C	YDL121C	138.795	134.036	135.12	78.0052	79.3769	79.8044	141.582	140.353	132.007	121.171	133.869	111.023
YDL122W	UBP1	41.5865	43.9614	42.2232	20.4519	21.6691	20.7038	43.2761	46.1799	42.161	24.0311	26.7674	22.1774
YDL123W	SNA4	63.111	69.1377	62.4129	165.253	158.21	153.005	72.0354	70.5107	65.1687	152.139	151.811	163.804
YDL124W	YDL124W	263.682	265.215	302.46	664.267	649.568	639.994	249.56	273.11	279.236	603.437	485.314	592.823
YDL125C	HNT1	345.337	372.617	367.745	512.099	519.543	482.954	413.979	404.873	409.572	528.652	558.492	534.812
YDL126C	CDC48	217.099	218.812	218.624	303.654	286.23	270.714	217.264	209.933	228.878	306.411	303.361	295.207
YDL127W	PCL2	34.8296	38.434	39.6599	12.606	13.1899	10.09	28.2505	27.4328	30.7702	14.254	15.9744	13.4435
YDL128W	VCX1	79.4927	85.9739	89.8248	138.35	138.755	126.901	89.0518	89.6169	89.4595	136.154	156.2	140.453
YDL129W	YDL129W	18.7282	17.7144	16.2161	10.43	11.6433	11.1574	23.8735	21.498	16.2497	13.6777	12.9957	13.1089
YDL130W	RPP1B	3058.96	3054.84	2912.13	308.115	318.06	294.644	2937.17	2936.45	2956.36	428.369	396.296	368.738
YDL130W-A	STF1	253.719	243.904	283.494	3773.99	3713.22	3574.65	311.581	326.698	373.292	3823.73	3460.82	3708.2
YDL131W	LYS21	114.337	119.951	113.468	77.5524	77.717	72.171	115.924	127.263	113.785	104.868	109.91	91.5734
YDL132W	CDC53	31.1151	32.3043	33.6358	50.0539	53.1687	51.4258	29.8139	29.9044	31.8533	50.9036	51.381	48.9303
YDL133C-A	RPL41B	35568.8	30960.3	33451.6	11949.1	11782	9513.68	27550.4	28440.2	29452.6	15531.3	12530	13179.6
YDL133W	SRF1	18.252	20.434	20.7733	27.5395	27.2271	25.326	21.5749	20.556	21.4148	36.4785	35.5697	34.8177
YDL134C	PPH21	89.8043	96.1713	95.011	134.065	132.435	124.139	98.4666	95.9557	99.1388	146.717	139.59	136.235
YDL135C	RDI1	103.101	102.616	106.188	124.43	124.665	112.667	117.839	116.666	117.328	154.574	171.667	150.94
YDL136W	RPL35B	1841.82	1841.57	1750.9	206.492	211.217	187.491	1831.97	1823.59	1778.19	275.468	278.961	246.318
YDL137W	ARF2	475.132	494.448	533.078	1012.53	966.761	905.704	570.443	577.334	597.211	1043.22	1115.14	1025.28
YDL138W	RGT2	7.9322	9.30828	9.1979	7.9703	8.10878	6.09359	8.75875	8.06845	9.98121	8.08842	8.42977	8.2272
YDL139C	SCM3	13.0706	15.5417	15.3976	13.7452	13.555	14.1776	15.3593	13.9103	13.8896	17.3384	16.5258	16.1478
YDL140C	RPO21	33.0734	36.8234	35.0643	27.2293	28.3536	26.5718	33.7226	35.6103	36.1844	26.6806	26.431	25.5707
YDL141W	BPL1	18.6971	19.4358	19.0193	13.4844	14.3501	11.9779	20.099	20.597	21.7767	17.3952	20.3542	16.6464
YDL142C	CRD1	20.1646	19.3092	21.4717	49.5997	46.5702	45.678	21.1947	21.5117	21.4335	52.3508	56.7066	53.1169
YDL143W	CCT4	128.148	135.272	129.865	56.5628	55.8704	51.5359	138.22	132.946	134.797	72.8149	79.7193	69.3765
YDL144C	YDL144C	36.4719	40.2337	41.361	80.5768	78.7878	73.5015	41.6562	41.673	42.166	91.1013	95.5682	91.2012
YDL145C	COP1	63.6105	67.2595	66.1922	27.1293	28.6263	24.5869	67.7471	69.2108	73.781	32.4239	37.2796	31.7972
YDL146W	LDB17	8.39565	9.21764	9.99504	4.26922	4.90851	5.08901	10.2927	9.28783	10.3738	4.97955	7.17297	5.70078
YDL147W	RPN5	123.434	126.722	125.417	146.718	158.154	148.974	129.888	130.03	133.114	156.858	176.473	164.602
YDL148C	NOP14	45.0904	47.9595	42.6488	5.14947	5.41238	5.24484	49.9259	46.2829	40.7686	8.72363	8.80442	7.48904
YDL149W	ATG9	3.41492	3.84096	4.08494	19.3994	21.1644	21.4877	3.39673	3.43161	4.08168	19.6888	18.3828	19.274
YDL150W	RPC53	63.5587	66.0271	62.7254	17.2932	16.8206	16.7234	66.6808	65.9641	60.9135	23.6072	25.0714	21.7059
YDL153C	SAS10	65.6177	67.7827	63.1787	16.5528	17.5934	16.6802	66.2352	64.2629	56.25	24.6295	24.7372	21.3817
YDL154W	MSH5	2.05886	2.22864	2.59268	3.36081	3.80104	3.63644	2.11056	2.1441	2.69089	3.17506	3.38422	3.94922
YDL155W	CLB3	38.0542	42.2506	40.1152	22.9427	22.2612	21.5539	40.9793	40.0769	41.3292	25.7624	31.9443	27.5493
YDL156W	CMR1	8.25769	9.28239	9.22276	5.19986	5.24177	4.41657	9.58371	9.59744	10.9447	6.65905	7.04155	6.88961
YDL157C	YDL157C	173.912	170.744	167.842	91.7538	85.8635	77.7231	175.387	165.903	174.413	114.355	118.105	111.208
YDL159W	STE7	11.2611	13.0257	12.6658	20.7205	21.7092	21.1282	14.0549	13.8789	13.6962	24.2599	27.3426	23.6468
YDL159W-A	YDL159W-A	0	0	0	0	0.435749	0	0	0	0	0	0	0
YDL160C	DHH1	32.7691	34.6285	33.1506	36.3804	39.032	39.9298	35.6053	35.8531	39.1601	37.3533	39.4154	37.3876
YDL160C-A	MHF2	92.2945	82.6601	82.6414	96.1448	100.1	99.9283	97.2084	96.07	97.1959	123.991	131.108	129.361
YDL161W	ENT1	46.5691	49.6176	48.835	65.7039	62.5426	59.9109	54.2133	52.0065	52.731	72.2158	76.9502	69.7544
YDL164C	CDC9	24.4439	25.9709	24.7283	8.01566	8.10452	7.43567	23.4842	21.9774	25.2588	10.276	9.14568	9.06356
YDL165W	CDC36	68.1991	70.1916	69.7681	96.1015	95.4049	87.106	63.4797	63.9839	66.1476	94.8395	111.52	99.9166
YDL166C	FAP7	101.804	102.746	102.955	37.2618	40.3278	38.1299	95.2143	95.5983	93.7149	54.0542	60.0455	51.9832
YDL167C	NRP1	38.348	41.4138	36.0423	5.77674	5.90662	5.58669	42.9196	41.8975	36.7083	9.21489	10.6834	8.80017
YDL168W	SFA1	63.6166	66.1093	66.3296	99.3294	101.724	106.582	69.0877	66.9749	70.1173	111.002	112.492	107.45
YDL169C	UGX2	6.70577	5.97424	7.16043	268.954	263.262	268.789	8.18076	9.12225	8.93147	226.037	192.148	221.075
YDL170W	UGA3	17.0325	18.9898	18.8711	27.2923	28.2168	25.9121	18.2051	19.247	18.8753	29.1023	36.0792	32.4922
YDL171C	GLT1	18.3205	19.4681	17.9158	19.1098	20.188	19.7872	16.0157	17.6785	18.1326	18.9404	18.6617	20.7661
YDL173W	PAR32	82.9454	87.2155	91.3016	145.638	166.551	170.48	82.7	95.4729	83.8307	160.78	183.389	193.857
YDL174C	DLD1	39.1442	41.859	43.3582	351.036	335.263	289.958	45.9377	48.001	47.236	477.069	518.068	410.201
YDL175C	AIR2	20.5467	20.4371	20.1975	29.4406	28.1942	25.4964	23.1559	20.9255	22.3353	31.599	36.7302	33.7156
YDL176W	YDL176W	10.1388	11.0551	10.8573	12.8112	14.1839	13.5194	10.1194	10.7294	11.341	15.507	16.3614	14.9363
YDL177C	YDL177C	25.6941	26.6121	26.0962	28.08	27.6558	24.1852	25.8412	27.452	26.9459	30.0894	35.7967	33.9746
YDL178W	DLD2	40.3254	40.7571	41.7958	56.8414	62.6577	57.4924	44.4857	44.4951	42.9025	63.4942	76.7166	65.0447
YDL179W	PCL9	45.5648	51.753	50.4015	27.7426	27.997	22.6861	50.0731	43.7164	53.2428	22.4639	31.0881	27.6598
YDL180W	YDL180W	13.201	14.4897	15.4675	25.7888	27.0925	26.4741	16.0714	16.7372	17.9659	33.5602	34.1722	32.579
YDL181W	INH1	289.003	284.46	331.775	1918.43	1795.16	1704.27	559.647	588.111	580.162	2030.89	2074.7	1929.93
YDL182W	LYS20	73.1798	77.4626	65.6722	127.934	140.523	131.641	77.3507	108.206	66.0715	166.756	138.613	128.696
YDL183C	YDL183C	8.1844	8.72381	8.82621	45.543	48.9153	45.0104	10.2739	10.2012	9.02779	50.3366	50.0289	46.6834
YDL184C	RPL41A	39732.7	33668.4	34667.9	14345.2	13571.1	11416.7	31846	30779.4	33092.3	15294.8	11260.8	13472.6
YDL185W	VMA1	146.773	149.554	154.315	97.4783	95.4098	88.4951	141.146	145.596	150.001	107.647	108.908	104.037
YDL186W	YDL186W	0.15375	0.114633	0.244843	0.0571292	0.120662	0.0458939	0.0705061	0.14222	0.0898568	0.084037	0.0817124	0.0569225
YDL188C	PPH22	55.2473	57.1367	58.4044	58.3337	56.7475	52.6518	62.1301	58.3564	63.1592	62.9884	61.5641	59.2102
YDL189W	RBS1	42.6312	46.4087	44.0834	19.5678	19.615	17.6803	45.6004	46.0881	45.2736	22.3324	28.2118	23.0968
YDL190C	UFD2	18.3493	19.8238	19.9044	18.9971	20.5057	19.4377	21.3502	20.9125	22.1768	22.8323	26.2744	23.0901
YDL191W	RPL35A	2683.64	2672.18	2560.01	420.209	400.58	372.263	2795.42	2781.58	2798.6	527.786	534.389	482.447
YDL192W	ARF1	826.72	834.015	829.5	175.528	167.296	149.057	790.844	815.171	813.068	220.66	273.597	205.836
YDL193W	NUS1	37.25	37.1049	40.075	39.1643	38.1796	38.5578	35.5742	35.6074	38.3306	41.1875	45.5973	39.3475
YDL194W	SNF3	4.02718	4.34275	4.57897	34.9764	36.5969	33.546	5.85362	5.9026	6.85675	39.6423	40.8479	36.6572
YDL195W	SEC31	48.8155	52.251	49.4334	43.035	44.6969	39.5838	52.6181	54.8201	58.9311	44.7397	45.0859	44.2513
YDL197C	ASF2	17.5889	19.4976	19.7513	39.6617	39.8459	39.9024	19.2445	19.5995	22.3425	32.0299	27.7003	31.8097
YDL198C	GGC1	56.5033	60.7444	64.0942	34.6677	33.7032	27.0767	72.9768	71.1326	73.0679	54.2091	78.0475	52.1556
YDL199C	YDL199C	2.52498	2.9433	3.30631	33.7346	35.3714	34.8297	2.53513	2.70257	3.00943	30.078	24.6029	28.3468
YDL200C	MGT1	19.1731	17.6366	21.5353	95.7286	97.8305	92.7304	18.554	18.516	17.7323	103.412	113.945	109.938
YDL201W	TRM8	83.0492	84.2903	77.4545	21.9812	22.769	19.5591	84.2177	79.8291	76.1181	32.5703	32.3629	28.4105
YDL202W	MRPL11	49.8575	51.0733	51.7349	52.1151	50.9738	40.8509	68.3181	72.3116	71.7186	56.3357	77.4929	54.8915
YDL203C	ACK1	14.6197	16.5865	15.1339	18.5691	18.5003	18.4376	16.0797	16.1566	16.1593	20.7363	23.1846	19.6773
YDL204W	RTN2	13.9722	16.8165	22.1096	602.255	597.763	640.858	15.2015	19.6818	19.839	442.778	285.133	445.219
YDL205C	HEM3	66.0222	71.16	64.9658	50.6458	48.9535	46.4844	78.2462	78.8854	76.2946	43.6914	56.1213	48.1252
YDL206W	YDL206W	4.96997	5.84775	5.93353	10.2079	12.307	13.0396	6.61014	6.36843	6.55769	12.8237	13.6861	12.941
YDL207W	GLE1	28.8149	32.5664	30.4198	28.3964	30.478	28.2787	31.4718	31.5114	31.1263	36.7759	39.7534	36.2534
YDL208W	NHP2	463.169	476.879	442.407	71.8228	74.1646	63.2699	456.576	461.673	408.715	97.0543	117.863	92.2674
YDL209C	CWC2	17.8985	19.0951	17.8591	11.9198	13.3258	11.57	16.9811	16.0278	15.7413	16.9398	17.5159	16.1458
YDL210W	UGA4	1.13186	1.39422	1.23205	2.30753	2.11843	2.25369	1.20435	1.32273	1.06367	2.45254	2.26617	2.2835
YDL211C	YDL211C	8.67422	10.009	10.006	1.24293	1.15591	0.987785	8.96858	8.63911	9.39295	1.63421	1.81216	1.50692
YDL212W	SHR3	233.094	228.549	230.93	136.964	137.791	126.285	219.788	218.829	220.711	166.048	186.019	156.351
YDL213C	NOP6	142.439	145.586	136.958	47.0079	48.0221	43.9905	144.181	134.286	125.727	63.9067	77.1729	61.405
YDL214C	PRR2	1.0212	1.02111	1.0816	43.4459	45.3728	48.8917	1.00728	1.23199	1.49651	29.9386	17.6819	29.4923
YDL215C	GDH2	12.1508	14.1032	14.1985	327.78	352.222	319.511	13.7017	15.193	14.9778	356.372	454.38	376.31
YDL216C	RRI1	4.97578	5.21969	5.56355	13.9686	13.1803	13.9008	5.36179	5.47362	6.20061	15.8601	13.5447	14.4125
YDL217C	TIM22	48.1487	48.1875	48.8537	39.7664	40.0027	35.6282	56.168	55.0565	51.7428	48.1828	58.7533	46.4507
YDL218W	YDL218W	2.04834	2.08108	2.43356	6.92979	8.20857	10.1998	1.86634	1.50698	1.69585	7.35453	4.20035	5.45402
YDL219W	DTD1	92.093	85.5252	90.8923	17.6185	15.9775	15.6936	87.5534	79.1798	89.0527	22.216	25.7303	22.6876
YDL220C	CDC13	4.62607	5.13356	4.85653	4.39448	4.33509	4.03547	5.34574	5.00609	5.69053	5.24676	5.4228	5.41704
YDL222C	FMP45	6.74441	9.3023	10.8604	542.786	585.965	669.467	6.90001	9.00473	9.29665	384.87	211.287	407.895
YDL223C	HBT1	6.08431	7.64658	8.3809	222.774	249.499	261.646	5.6453	7.63361	6.84753	152.371	92.788	148.991
YDL224C	WHI4	26.1296	29.5673	29.557	24.3428	25.2657	23.6233	30.3231	30.1993	32.5774	30.0035	31.136	26.7915
YDL225W	SHS1	37.7401	40.4006	40.1212	25.4018	25.0664	22.9958	42.238	42.263	43.7837	32.4802	40.7563	32.7127
YDL226C	GCS1	89.8766	92.4189	92.4742	43.8494	42.2946	36.2922	99.5271	99.5812	101.298	57.209	69.7177	55.5681
YDL227C	HO	48.3184	49.1088	51.5586	0.305801	0.349509	0.430336	37.9794	32.3934	42.3768	1.91721	1.8593	1.0857
YDL229W	SSB1	918.526	941.616	908.575	38.2996	39.2952	34.6862	958.271	950.657	914.15	64.3465	75.7564	51.9043
YDL230W	PTP1	17.6735	19.2772	20.1751	25.0968	24.3064	21.9017	19.4592	19.2649	19.8924	23.7973	27.3543	26.3252
YDL231C	BRE4	16.1366	18.2683	17.7457	15.1749	16.739	14.8317	17.8172	18.3227	18.8813	14.7366	16.412	16.0697
YDL232W	OST4	1094.91	1034.49	1014.69	676.731	638.586	582.782	1033.74	1025.18	1155.57	777.778	994.801	779.763
YDL233W	MFG1	7.87138	8.02517	8.03354	14.6179	15.8807	15.2609	10.4575	8.95554	9.03644	21.7674	22.0458	19.4576
YDL234C	GYP7	12.8255	14.0852	14.1226	55.7137	58.3328	55.1758	17.044	18.6622	17.6402	77.3637	73.8946	64.614
YDL235C	YPD1	107.286	113.996	110.843	65.9174	71.6139	65.2864	117.367	122.865	113.161	82.3684	99.6505	93.9869
YDL236W	PHO13	119.013	123.194	124.224	32.1575	31.1425	26.9712	130.267	133.385	131.189	46.7268	57.4832	44.3301
YDL237W	AIM6	48.6902	51.7478	54.8694	81.8778	79.8777	74.8989	53.8693	53.0325	54.877	92.1507	102.068	92.6553
YDL238C	GUD1	3.94084	4.57146	4.47661	24.7285	25.2916	25.075	4.1523	4.35265	5.19772	28.2935	26.349	26.6797
YDL239C	ADY3	2.96106	3.32651	3.56067	9.58142	11.2423	11.1739	2.55709	2.96259	3.69329	8.57318	8.45811	9.83559
YDL240W	LRG1	10.666	12.2537	11.9594	6.44603	6.66713	6.11336	12.0291	11.7145	12.5367	7.55647	9.95054	8.03787
YDL241W	YDL241W	15.5533	15.0115	11.1905	2.18083	2.41849	1.75236	24.8904	19.7559	22.986	4.51833	6.74823	3.72848
YDL243C	AAD4	8.96113	9.53573	10.1455	19.3474	19.3295	20.2061	8.56356	8.44003	9.33339	20.39	23.3083	20.9837
YDL244W	THI13	1.09808	1.25321	1.2041	7.52947	7.03084	7.06298	1.35383	1.165	1.45301	8.55518	8.26939	7.86013
YDL245C	HXT15	0.0511893	0.0567725	0.0650393	0.254934	0.227541	0.17171	0.0496193	0.0804849	0.0944246	0.26288	0.263244	0.325954
YDL246C	SOR2	1.36795	1.83619	2.73816	2.61115	2.3699	2.29331	2.23173	2.41298	4.75833	2.97354	3.67647	5.0343
YDL247W	MPH2	1.17027	0.815632	1.35468	2.73488	2.85039	2.77455	1.3718	1.14964	1.40108	2.20038	2.55697	2.403
YDL248W	COS7	9.40473	10.2863	10.2349	20.3441	19.6378	19.1912	14.6027	14.3961	14.3536	23.7072	29.1095	27.3755
YDR001C	NTH1	29.5272	31.481	35.0403	136.343	137.06	133.707	34.2303	36.2801	37.9347	108.679	102.756	111.472
YDR002W	YRB1	592.939	573.914	556.662	158.349	155.704	139.633	565.559	558.626	545.131	171.837	221.05	170.269
YDR003W	RCR2	34.8407	36.015	38.3523	107.398	109.159	112.023	37.0398	40.8566	39.0648	116.57	103.357	113.556
YDR003W-A	YDR003W-A	140.091	160.05	192.734	484.192	520.711	532.898	185.206	180.449	165.598	448.995	449.758	477.956
YDR004W	RAD57	20.5023	22.8529	21.9797	21.5048	21.3754	20.9825	22.6939	21.8817	23.1818	22.513	25.4243	23.6609
YDR005C	MAF1	27.335	28.7105	29.1139	43.4809	47.7167	47.1256	30.73	30.2014	31.433	52.4824	50.3407	50.8228
YDR006C	SOK1	24.1993	27.4393	25.5866	40.9325	44.909	40.8887	29.8573	33.6075	28.3568	46.897	48.3577	43.5726
YDR007W	TRP1	52.6415	55.9887	57.1962	160.7	160.393	153.255	64.5944	66.5747	61.8786	154.049	173.565	166.24
YDR009W	GAL3	1.79735	1.75038	2.10242	31.5793	34.1011	29.6628	3.79955	3.94953	4.47748	36.7721	39.8461	35.1475
YDR011W	SNQ2	18.8915	20.6867	19.664	19.6782	21.4629	20.4298	21.792	21.9428	23.476	30.7951	21.5519	22.2111
YDR012W	RPL4B	637.448	672.537	658.616	130.461	129.38	115.715	661.654	645.743	650.303	176.428	166.204	153.718
YDR013W	PSF1	30.2558	29.4982	28.3934	11.545	11.6171	10.376	26.8514	28.7144	27.7345	14.0074	15.8104	12.9589
YDR014W	RAD61	4.49714	5.16753	4.73647	4.94414	5.78873	6.02802	4.97081	5.1244	5.11494	6.73729	7.06076	7.0215
YDR014W-A	HED1	2.56668	2.24069	3.19709	12.1603	12.6095	12.587	1.6824	2.03188	2.53366	11.4661	10.2168	10.857
YDR016C	DAD1	119.716	120.993	116.74	103.385	104.387	101.825	105.543	110.176	113.361	91.9377	113.794	106.327
YDR017C	KCS1	22.2128	24.7314	23.0653	15.237	16.7117	14.4478	26.6838	26.2936	25.8263	22.0353	22.3	19.8957
YDR018C	YDR018C	1.64405	1.6839	1.86252	39.383	39.3112	39.9288	3.11902	2.89622	3.37193	37.231	31.9977	37.6646
YDR019C	GCV1	52.0452	54.8397	56.2554	257.343	251.44	258.136	38.5805	45.7269	44.3238	228.146	246.006	243.004
YDR020C	DAS2	33.01	32.4182	30.1944	10.2275	10.577	10.3991	38.2669	34.7886	32.8894	20.4621	21.7698	17.6134
YDR021W	FAL1	23.7754	23.7914	22.7977	3.38203	4.21497	3.96911	22.6314	21.7814	17.8209	5.91594	6.9361	4.85686
YDR022C	ATG31	18.8983	19.8585	21.9701	75.2475	78.9008	81.711	15.9999	17.6414	20.4881	78.5124	70.6895	78.535
YDR023W	SES1	290.234	289.074	283.554	78.2592	77.586	66.7668	317.611	308.051	315.244	102.412	124.702	92.3595
YDR025W	RPS11A	2008.55	1987.93	1906.06	178.649	187.957	172.57	1968.05	1960.15	1940.47	239.904	237.46	217.513
YDR026C	NSI1	20.7769	22.9365	22.4198	14.8363	15.4735	13.9059	23.0105	23.9526	22.7119	17.3643	21.1495	19.3982
YDR027C	VPS54	11.302	13.3334	13.0299	15.9829	17.4655	16.0401	11.89	12.4489	13.8084	15.958	16.7312	16.0467
YDR028C	REG1	30.4936	33.1868	33.2351	62.2513	61.1296	57.4499	33.4097	34.8877	36.8745	54.8242	57.459	56.0046
YDR030C	RAD28	6.50894	7.0256	6.71064	21.824	24.8304	24.428	6.45714	6.03492	6.07994	23.5322	23.6315	23.9983
YDR031W	MIX14	49.0716	46.094	45.7482	222.675	223.338	209.4	48.6195	48.9266	50.2996	194.356	217.452	207.498
YDR032C	PST2	317.184	319.481	377.911	1415.04	1340.2	1252.38	389.443	370.381	408.572	1422.1	1346.26	1341.19
YDR033W	MRH1	1086.96	1204.19	1185.47	187.155	203.664	192.5	1206.33	1230.99	1200.13	244.482	337.194	262.623
YDR034C	LYS14	11.4176	12.6684	12.8539	17.4243	20.4338	19.5659	13.535	14.0813	14.135	21.1438	21.6835	20.2533
YDR034C-A	YDR034C-A	66.4965	72.0655	67.9067	90.575	100.17	98.2587	87.3839	76.286	58.2644	96.2734	150.471	140.652
YDR034C-C	YDR034C-C	1.54109	1.87271	1.07507	1.44734	1.63998	1.30655	0.83704	1.59079	1.42057	1.77223	1.99205	1.10474
YDR034C-D	YDR034C-D	4.49866	4.87705	4.7638	4.81621	5.23685	5.56304	4.83864	4.58709	5.69795	3.81812	4.96484	5.54561
YDR034W-B	YDR034W-B	20.0053	25.2178	27.7965	474.275	488.719	616.916	23.0512	32.1877	26.4822	473.538	179.393	385.715
YDR035W	ARO3	144.861	143.497	137.505	85.2143	84.1868	78.0201	137.929	137.171	135.917	102.482	116.365	95.5767
YDR036C	EHD3	28.8175	31.3721	30.951	79.0514	76.9281	68.4164	41.6111	41.8777	41.4342	87.9364	111.285	85.9706
YDR037W	KRS1	381.504	395.102	378.127	44.2435	41.9423	35.0803	400.413	394.711	376.04	72.5149	92.8754	65.6996
YDR038C	ENA5	15.1667	16.9159	15.259	10.3788	10.1375	8.93749	16.1391	16.7758	15.5657	12.8566	12.9627	12.3396
YDR039C	ENA2	18.9025	19.8521	20.6471	9.90372	9.79225	7.60721	22.9564	21.7409	22.8907	11.1667	13.9896	12.0528
YDR040C	ENA1	15.6312	16.6556	16.3739	68.2595	73.9374	73.9967	14.7949	17.6282	15.9887	38.8949	43.4319	35.1843
YDR041W	RSM10	62.7027	63.2498	64.734	154.589	152.406	141.704	80.4438	79.686	86.4103	122.065	152.764	129.613
YDR042C	YDR042C	2.43375	2.48283	2.53364	0.261358	0.504483	0.419923	1.83668	2.93496	2.24406	0.449731	0.72275	0.49981
YDR043C	NRG1	14.2811	16.5699	17.6501	65.9361	70.4904	72.7605	25.004	24.1702	28.4231	83.8482	81.2527	83.6341
YDR044W	HEM13	82.832	86.1974	78.4117	23.9223	22.5868	20.8032	105.082	101.701	101.071	32.0804	33.2813	29.3257
YDR045C	RPC11	138.161	141.375	137.229	61.3281	62.8242	56.7621	141.388	138.922	140.564	81.7473	83.9862	72.6178
YDR046C	BAP3	77.4301	87.3919	86.6886	47.984	48.5773	44.4227	118.479	127.025	112.856	71.029	73.0026	60.7366
YDR047W	HEM12	109.82	116.979	116.998	83.8118	81.2693	69.9111	151.427	154.572	147.656	87.9402	111.626	91.5575
YDR049W	VMS1	19.3742	19.7594	19.3798	12.6173	14.0358	12.5459	19.7097	20.9203	20.5046	13.9298	15.8581	14.1494
YDR050C	TPI1	3074.99	3184.44	3256.34	967.083	966.588	987.955	2734.06	2880.68	2881.05	1369.82	1008.13	1135.09
YDR051C	DET1	43.0258	45.6626	47.0484	66.6132	62.4075	59.5514	47.5679	47.2824	47.6031	74.4737	75.7528	72.038
YDR052C	DBF4	24.8884	28.4883	28.2878	17.0033	17.503	15.6111	27.4143	28.1827	29.4671	19.8126	21.9831	20.2671
YDR054C	CDC34	91.3062	92.6077	94.0329	163.496	160.071	155.373	95.6275	96.2295	96.3543	160.994	165.678	162.833
YDR055W	PST1	131.837	151.71	165.194	87.9403	91.3379	80.0199	142.876	143.338	155.093	149.604	137.016	118.283
YDR056C	EMC10	127.432	126.92	129.445	189.071	181.512	160.163	132.554	135.134	136.266	198.616	241.608	198.181
YDR057W	YOS9	15.5609	17.899	17.6274	25.8828	26.7734	24.5816	18.3313	18.597	18.9683	31.1622	33.0785	28.7182
YDR058C	TGL2	11.2193	12.5409	13.7613	26.5463	29.997	29.2503	12.4998	13.8516	14.2078	27.9608	34.5577	31.9798
YDR059C	UBC5	37.6723	39.342	42.3961	375.002	358.204	329.385	43.2996	44.0149	41.241	401.616	415.449	359.813
YDR060W	MAK21	58.1097	62.8868	56.0617	5.38717	5.64976	5.40462	64.2529	62.9365	55.9672	8.64527	9.92502	7.79189
YDR061W	YDR061W	22.3923	22.7997	23.4776	27.4435	28.3111	24.6419	23.2663	24.0148	25.6557	28.5573	34.9685	29.1248
YDR062W	LCB2	80.0345	86.2983	87.1551	31.4885	32.5741	29.1068	89.8649	89.7528	91.7523	37.6622	43.8696	36.1424
YDR063W	AIM7	150.997	149.508	151.29	200.647	189.149	179.676	143.328	151.473	160.78	195.472	194.476	195.523
YDR064W	RPS13	2268.72	2380.14	2322.2	230.592	228.316	204.975	2462.98	2429.18	2402.53	331.76	321.645	286.703
YDR065W	RRG1	10.9397	10.9034	11.5771	10.3103	11.0804	10.5498	12.8299	12.0106	12.7003	13.1426	15.9136	13.7348
YDR066C	RTR2	8.68667	9.36186	8.94602	20.4854	20.9271	19.1626	10.1111	9.74282	10.4263	21.1392	21.3939	23.0578
YDR067C	OCA6	30.0034	29.8664	29.5972	47.8637	49.4457	48.5589	29.7486	31.483	30.5511	55.1555	58.7331	54.1317
YDR068W	DOS2	43.9228	46.1294	46.2579	75.7434	74.4349	69.3066	45.8245	45.4668	47.3504	79.0732	88.2497	78.3572
YDR069C	DOA4	5.26616	6.4898	6.40371	12.2859	14.2334	14.4074	6.32031	6.25385	7.69066	11.8961	12.3492	13.2986
YDR070C	FMP16	84.9099	106.481	139.498	5487.62	5293.05	5796.03	77.5828	110.606	97.0253	4336.95	2408.53	4187.15
YDR071C	PAA1	223.731	225.709	219.704	155.823	168.448	144.738	224.858	228.462	227.916	184.714	221.632	190.918
YDR072C	IPT1	63.695	69.1765	70.3537	32.2049	29.5621	23.6844	87.376	95.2772	78.7947	71.5544	74.911	57.0503
YDR073W	SNF11	59.494	60.8332	62.5267	75.8508	75.3237	68.0356	68.2383	69.5663	67.5822	102.433	95.4791	90.0964
YDR074W	TPS2	23.2131	25.3045	29.8777	102.81	107.068	101.755	25.1801	28.1329	33.9664	95.99	85.7841	96.4598
YDR075W	PPH3	39.1048	41.4943	38.6687	22.0887	20.9977	18.7156	44.5329	46.9281	39.1355	30.5548	34.4031	28.5486
YDR076W	RAD55	5.44323	6.38827	6.08373	6.87431	7.19917	7.02392	5.83729	5.2075	6.92425	11.2505	11.0474	10.3951
YDR077W	SED1	1985.13	2315.4	2445.09	2014.55	1994.19	1886.77	2487.84	2752.03	2443.48	3297.57	2779.1	2864.07
YDR078C	SHU2	8.75159	9.28605	9.51134	13.5569	16.2541	17.4245	8.41383	7.76095	8.71073	11.9011	18.1203	16.5233
YDR079C-A	TFB5	82.3969	74.3059	76.7643	143.702	145.449	144.051	73.7665	75.3387	77.4547	150.848	159.308	152.15
YDR079W	PET100	80.4557	74.6102	84.6262	251.856	247.106	237.407	103.022	100.286	96.611	207.06	243.994	220.426
YDR080W	VPS41	7.46321	7.9129	8.03234	11.3097	12.4543	12.2098	7.62195	7.49639	8.51024	13.8357	15.8567	14.5046
YDR081C	PDC2	15.4481	16.8862	16.3741	15.3374	16.2904	15.2913	18.6504	17.3648	17.2186	19.438	21.8885	19.9708
YDR082W	STN1	10.9944	11.8613	12.126	22.1285	24.8827	24.4333	11.1662	11.0969	11.2617	21.8349	24.0844	22.0634
YDR083W	RRP8	66.0293	66.3442	60.2253	13.4399	13.6738	12.8203	63.586	58.8764	52.5405	20.6367	20.8068	17.6797
YDR084C	TVP23	58.6166	62.7045	65.4714	75.503	74.1556	69.857	61.3318	59.8895	63.2296	87.8516	100.851	87.6759
YDR085C	AFR1	4.36305	4.82295	4.98922	34.5504	33.4262	31.7936	5.76883	6.82905	7.83074	36.7083	33.8325	35.6383
YDR086C	SSS1	1141.23	1136.05	1100.12	471.374	474.206	447.539	1103	1074.98	1101.24	584.809	574.644	528.581
YDR087C	RRP1	91.1296	92.7133	85.3668	12.3845	12.1029	11.3767	85.6134	81.5995	71.7664	18.2172	21.6062	16.8022
YDR088C	SLU7	21.5303	23.073	21.7969	32.0907	32.9478	30.0539	23.3074	24.5867	22.8669	37.8093	39.088	35.1215
YDR089W	VTC5	6.55837	7.85482	8.10579	3.21858	3.88762	3.59875	6.56154	6.26392	8.46018	4.01142	4.54298	3.54354
YDR090C	YDR090C	24.4526	24.5757	23.9702	38.3198	38.8419	36.8729	25.6813	24.5448	24.6638	49.5991	51.352	47.0069
YDR091C	RLI1	88.5493	92.4691	88.6031	13.9349	13.8483	13.3356	94.6239	93.123	90.0103	21.332	21.0642	16.9506
YDR092W	UBC13	179.076	177.399	185.646	155.937	158.814	142.695	177.024	168.941	174.227	186.112	196.049	180.065
YDR093W	DNF2	17.1415	17.0164	17.8542	7.41111	6.73225	5.57723	17.945	19.1951	21.0644	9.21333	10.4891	8.32522
YDR096W	GIS1	7.50434	8.63824	8.8792	27.5928	30.0002	29.5942	8.62449	8.99984	11.5411	26.1969	22.5219	23.4168
YDR097C	MSH6	14.577	14.8362	14.7036	5.41925	4.99875	4.6453	13.7105	13.1364	14.745	7.50629	6.73575	6.68654
YDR098C	GRX3	130.661	130.431	135.336	64.0816	62.937	57.8504	126.178	124.044	127.084	79.9108	92.6374	76.0319
YDR098C-A	YDR098C-A	5.83075	5.809	5.60919	9.42069	8.705	7.56095	10.3032	5.51608	6.27831	10.3861	19.4544	13.7832
YDR098C-B	YDR098C-B	16.2622	20.5143	17.6826	14.6158	14.3132	12.0948	23.0107	22.853	23.0796	14.7788	19.1991	18.567
YDR099W	BMH2	305.098	313.894	315.275	564.153	578.204	532.005	317.604	319.623	332.084	579.086	596.256	559.93
YDR100W	TVP15	103.847	101.018	112.021	181.685	195.456	182.456	101.378	97.6557	105.899	188.804	209.63	189.449
YDR101C	ARX1	86.6866	90.9827	82.3858	7.65829	8.22949	7.92452	88.5833	89.4463	74.3466	13.7842	15.8801	11.0693
YDR103W	STE5	14.9131	16.061	16.3326	12.1772	12.7025	11.9114	15.7188	16.8102	16.4455	14.3885	16.8784	14.239
YDR104C	SPO71	4.26473	4.86272	4.88969	13.7807	13.9573	12.9419	4.53347	4.55168	4.64633	14.7195	15.7865	15.8229
YDR105C	TMS1	26.8321	28.1663	29.3694	46.7612	48.3063	46.9587	28.4778	27.9019	30.8238	44.9565	48.4198	46.1338
YDR106W	ARP10	1.50601	1.50814	1.60898	3.03288	2.73536	2.50688	1.75992	2.09124	1.49315	4.62362	4.97577	4.67737
YDR107C	TMN2	10.7655	11.5414	13.3352	9.38541	9.52886	8.12914	12.1163	12.4398	13.2339	13.2394	14.8326	12.3657
YDR108W	TRS85	9.67009	10.4869	10.39	7.23323	7.66926	7.78004	10.1006	10.0106	10.8942	8.48416	10.1018	7.6531
YDR109C	YDR109C	11.4116	12.969	12.2704	13.8196	14.1775	13.5987	10.4501	11.1868	11.6341	14.0688	15.8514	14.3364
YDR110W	FOB1	20.377	21.5518	20.8295	8.04298	8.52976	8.97589	20.9268	20.1071	20.1741	10.9661	12.7531	10.624
YDR111C	ALT2	34.3215	37.7514	38.106	127.241	127.258	126.011	40.378	37.4586	39.5642	97.8977	116.423	112.805
YDR113C	PDS1	27.2424	28.6067	30.3421	8.81316	8.23534	7.6849	27.9032	27.9807	31.9302	10.5083	10.6217	9.99803
YDR114C	YDR114C	0.0817682	0.304405	0.187432	0.393769	0.136437	0.141035	0.246028	0.32758	0.0597432	0.293214	0.150072	0.263122
YDR115W	MRX14	104.716	107.947	106.234	187.456	176.264	161.156	137.164	135.041	143.017	145.424	205.025	155.388
YDR116C	MRPL1	43.4309	43.7985	44.2525	61.7745	61.8131	52.2548	58.2498	58.3467	58.9203	63.9429	80.9094	62.8643
YDR117C	TMA64	23.5522	25.9827	26.9782	16.6542	17.0465	15.9274	25.4971	24.7917	25.7007	22.3232	23.6918	20.4015
YDR118W	APC4	5.46123	5.81193	5.9497	5.67642	6.43048	6.532	5.89141	6.03073	6.79607	6.97819	8.10668	7.19099
YDR119W	VBA4	30.714	33.4256	34.0828	12.0796	12.1422	11.7477	31.5722	30.9866	31.4517	16.8693	18.4444	16.2814
YDR119W-A	COX26	18.4844	14.05	20.085	1537.29	1575.54	1694.35	69.3125	82.3227	100.359	2029.59	831.589	1539.32
YDR120C	TRM1	58.5942	62.5797	57.2604	16.6229	16.2923	16.4685	61.6018	58.5383	53.4804	23.6119	24.0708	20.6713
YDR121W	DPB4	59.9625	66.4099	56.3877	48.6948	45.2478	42.3784	63.3886	61.7728	58.954	60.5771	66.9488	58.7392
YDR122W	KIN1	14.7867	16.7088	18.292	33.7143	35.5731	32.3577	13.8072	14.2607	17.4469	33.6572	32.1875	33.675
YDR123C	INO2	37.9378	42.0885	37.2127	23.8941	24.2937	23.6826	63.6637	57.2034	49.4446	47.2697	60.7764	40.5695
YDR124W	YDR124W	8.20085	8.31021	7.08892	5.01569	4.92814	5.68851	10.5571	8.90497	8.64964	7.23287	8.18338	6.41747
YDR125C	ECM18	4.30179	4.66563	4.70568	15.1924	16.2564	14.9039	5.61866	6.07614	5.49726	17.806	19.9715	17.9993
YDR126W	SWF1	7.56228	8.13614	9.01381	15.719	16.0118	15.9778	9.66013	8.94712	8.72507	19.4617	20.6241	18.5457
YDR127W	ARO1	30.1066	31.1371	30.1157	21.8693	20.3312	18.7099	30.8286	31.3231	34.3552	25.4543	30.2666	24.1872
YDR128W	MTC5	11.6379	12.6194	12.4542	17.1667	18.1711	16.7172	12.3024	13.0182	13.105	18.2651	19.5357	18.6299
YDR129C	SAC6	117.873	121.605	124.572	160.235	157.914	148.813	142.679	145.126	141.611	183.192	199.741	171.136
YDR130C	FIN1	18.5036	19.6244	20.3117	25.5912	25.3455	24.1144	19.2646	18.6324	21.4288	24.1336	28.8981	26.2713
YDR131C	YDR131C	6.14438	6.93334	6.90627	12.9685	15.1963	15.7974	6.67808	6.85352	7.5725	14.447	17.2455	15.3179
YDR132C	YDR132C	5.003	5.49184	5.42677	9.84235	10.0424	10.1168	7.11625	6.91012	6.7171	13.3068	16.4336	14.1695
YDR134C	YDR134C	1287.21	1378.34	1583.89	734.428	717.038	618.282	1633.95	1457.22	1734.83	979.303	1214.13	988.246
YDR135C	YCF1	21.5435	23.2947	23.4803	19.3914	19.6664	18.3219	21.6285	21.5699	22.883	21.3115	23.488	21.6616
YDR137W	RGP1	16.4599	17.7716	17.2129	16.722	18.4998	17.8844	18.5433	18.5932	19.2519	22.1923	24.3128	23.2417
YDR138W	HPR1	13.9037	14.85	14.0273	7.69809	8.78884	8.24618	14.2454	14.731	15.4449	10.5615	12.2501	9.77997
YDR139C	RUB1	333.553	332.227	326.496	239.541	243.386	222.229	330.563	313.785	313.544	263.073	298.792	269.978
YDR140W	MTQ2	31.9659	32.7508	32.5987	31.6483	33.2344	30.8771	34.7696	31.2887	33.6476	37.6201	41.3804	38.0597
YDR141C	DOP1	7.64653	8.02742	8.31157	9.28967	9.80061	9.11925	8.72976	9.0777	9.81207	11.1458	12.8713	11.0788
YDR142C	PEX7	16.4182	18.2288	17.5381	36.8705	37.3076	36.2603	18.7342	18.7706	18.387	40.2394	41.45	39.1399
YDR143C	SAN1	27.1463	29.8194	27.3423	19.4159	20.2023	18.7637	26.787	27.2475	26.9543	24.9156	24.1069	22.4719
YDR144C	MKC7	31.1894	32.7136	34.3836	4.20819	4.16067	3.14598	33.094	32.7014	35.2954	6.24104	7.45504	5.60939
YDR145W	TAF12	42.7248	48.5347	46.8239	64.1506	67.3668	63.2038	47.1625	49.3037	48.6142	70.8433	77.1158	72.8612
YDR146C	SWI5	27.0847	29.0037	30.5216	11.15	12.1635	9.99236	29.4871	30.5146	36.8051	8.42726	18.3764	11.1682
YDR147W	EKI1	18.921	20.7393	20.4046	8.09344	8.82854	8.64818	21.2817	20.4475	21.2391	11.971	13.4882	11.5967
YDR148C	KGD2	78.7953	82.2514	88.542	739.616	722.533	688.913	135.352	138.391	144.809	894.972	926.771	839.95
YDR150W	NUM1	8.08888	8.18685	8.515	29.9453	30.7914	31.3825	9.24991	9.79705	10.6067	28.701	27.1771	30.0991
YDR151C	CTH1	34.3863	36.8467	34.6758	51.2539	52.2582	52.3809	39.5365	40.3338	41.1679	52.5685	58.9025	52.5907
YDR152W	GIR2	111.41	110.526	104.873	61.2444	62.9495	58.2439	114.481	111.715	103.006	68.7308	78.2473	69.1684
YDR153C	ENT5	53.4352	55.8799	55.55	64.183	64.7976	58.6965	58.7492	57.4412	58.6271	76.2851	83.3932	70.5109
YDR155C	CPR1	3331.83	3440.61	3564.54	5530.08	5320.14	5193.47	3214.55	3229.22	3252.64	6094.08	4539.21	5383.37
YDR156W	RPA14	155.874	154.421	143.993	82.5101	85.5298	76.3805	167.861	158.404	153.911	97.8046	99.5197	90.5217
YDR158W	HOM2	315.475	334.336	320.005	88.0268	85.8245	76.5274	318.274	305.624	323.973	111.584	126.171	107.032
YDR159W	SAC3	9.75198	11.7779	10.931	7.75854	8.64497	7.74073	11.6972	12.1273	12.4114	9.14592	10.5352	9.50055
YDR160W	SSY1	8.1972	9.68614	9.69242	16.3955	17.531	17.1388	8.93707	9.40097	9.87115	15.1862	16.4631	16.23
YDR161W	ACL4	69.1702	73.2881	67.1871	25.5884	26.368	26.2811	69.6332	66.718	64.916	35.0195	38.5021	33.584
YDR162C	NBP2	39.3566	39.8973	37.4801	58.7966	54.9815	53.0483	37.5272	37.1894	37.753	63.2011	71.6232	68.7157
YDR163W	CWC15	51.0773	50.3761	50.2396	90.5006	86.1463	83.8153	55.1165	51.0462	52.4053	96.7734	102.051	98.8526
YDR164C	SEC1	17.2093	18.149	18.4571	20.6488	21.6328	20.2519	21.2964	20.5638	20.7579	26.4119	30.5308	25.2183
YDR165W	TRM82	55.3897	59.4416	54.8937	4.59487	6.08573	5.40356	65.1062	59.9099	54.7184	9.10873	9.79487	7.81992
YDR166C	SEC5	10.7284	12.318	11.7291	12.9363	14.419	13.9693	12.6889	13.2638	13.7005	16.0449	16.9245	16.0169
YDR167W	TAF10	70.7511	73.4554	73.7726	102.317	95.797	88.8246	75.7314	74.3684	77.6962	110.484	122.107	110.545
YDR168W	CDC37	55.3468	55.093	54.8193	59.0159	63.7204	62.2566	56.8661	55.6755	57.3054	67.5631	72.2347	68.056
YDR169C	STB3	26.6975	30.0052	30.3123	58.8397	61.4057	56.8351	33.1061	33.0737	34.9213	63.6464	63.9312	61.0374
YDR169C-A	YDR169C-A	4.02572	5.88483	5.44125	18.971	16.9884	18.5018	2.13186	3.12212	6.61151	19.4584	20.5304	14.8381
YDR170C	SEC7	17.7059	18.4513	18.3104	13.18	14.1905	12.798	17.2606	17.8219	19.5847	15.5519	16.826	14.7471
YDR170W-A	YDR170W-A	1.76196	2.36146	1.86744	4.35634	4.40314	4.0754	2.77072	2.42842	2.52382	5.60098	6.30817	4.94849
YDR171W	HSP42	32.2951	31.9372	39.3946	893.908	877.931	937.428	33.8755	33.978	38.3929	664.133	535.317	693.317
YDR172W	SUP35	135.243	142.938	137.252	58.7686	59.8212	54.9529	150.637	149.631	145.453	78.1172	85.5556	71.509
YDR173C	ARG82	10.8077	11.9698	11.8509	25.4338	27.9546	26.438	10.4944	10.4354	11.7393	25.7133	27.2365	27.0538
YDR174W	HMO1	242.207	239.488	241.405	202.008	198.949	186.408	278.723	296.171	277.561	204.561	229.213	217.278
YDR175C	RSM24	37.8881	39.7364	40.9209	74.0305	72.0909	63.7128	53.5204	51.7274	55.8182	73.4133	96.1419	72.391
YDR176W	NGG1	23.5742	26.9816	25.6182	25.3128	26.7451	24.8207	25.814	26.6686	27.7919	28.3055	32.0058	29.9141
YDR177W	UBC1	124.226	125.626	129.585	217.504	221.53	206.575	146.56	143.327	145.047	231.13	245.582	233.075
YDR178W	SDH4	111.947	116.906	125.68	1841.24	1771.34	1623.62	229.399	247.182	235.692	2041.37	2194.95	2092.35
YDR179C	CSN9	18.9789	20.7773	20.9774	9.07615	13.596	15.8597	20.7374	21.3715	21.5228	16.374	18.9212	17.4886
YDR179W-A	NVJ3	9.66887	10.6878	10.4791	3.12647	4.1448	4.10897	9.99381	10.0211	8.86969	4.8975	4.79961	4.99698
YDR180W	SCC2	4.39606	4.95353	4.71305	1.5484	1.86268	1.85353	4.79175	4.59967	4.82052	2.18032	2.85809	2.76122
YDR181C	SAS4	13.9229	14.7056	15.0311	21.7781	23.2558	21.7761	15.6276	15.0777	15.8131	28.7037	29.5509	27.9525
YDR182W	CDC1	41.2815	43.6879	44.0614	39.6782	40.8991	39.0861	45.2862	44.0945	46.0948	48.414	52.8412	47.4
YDR182W-A	YDR182W-A	4.026	3.5728	2.79521	4.77927	4.33472	4.18252	1.81204	2.30872	2.39487	3.54974	5.7886	3.88853
YDR183W	PLP1	22.7137	24.1243	23.6614	24.701	25.815	23.8421	21.9696	23.8421	22.3931	30.1773	32.6106	30.4344
YDR184C	ATC1	56.2567	60.5217	53.7024	5.17653	5.60924	5.68687	71.0309	66.131	54.7509	10.7739	10.8441	8.96499
YDR185C	UPS3	14.2329	13.7498	13.9174	15.0976	14.6674	13.3939	23.9062	21.3737	19.2975	20.3788	21.7785	18.1672
YDR186C	SND1	28.2684	33.5972	31.5994	52.9435	56.3133	53.4902	28.8092	31.448	30.5306	55.8693	55.4548	54.715
YDR188W	CCT6	137.881	152.126	147.092	93.9385	95.3181	86.9029	151.768	148.488	149.274	104.737	112.776	99.7223
YDR189W	SLY1	43.2312	45.84	45.4828	25.5909	26.2739	25.436	48.8008	49.156	49.4172	36.2935	37.8176	33.2034
YDR190C	RVB1	113.69	121.458	119.089	50.5693	50.0679	45.3323	119.456	118.349	117.091	69.7092	70.8255	60.9569
YDR191W	HST4	9.13679	9.66875	9.81011	8.91684	8.43042	7.33633	8.24347	7.25603	9.26296	10.9638	10.9417	10.6453
YDR192C	NUP42	17.3748	18.0054	17.3282	26.9914	27.7223	27.032	17.1508	17.1811	17.6952	33.0008	33.3006	31.575
YDR194C	MSS116	59.629	64.1863	62.9211	34.5816	36.5954	32.9874	77.7219	77.4059	76.8532	38.491	50.8439	39.2849
YDR194W-A	YDR194W-A	1.39282	0	0	0	0	0	0.339136	0	0.503872	0.866383	0	0
YDR195W	REF2	16.7584	18.3578	17.8889	21.1281	21.3906	22.0757	19.8053	18.9687	18.1063	27.6259	29.7297	26.0378
YDR196C	CAB5	56.7301	56.5765	57.1436	129.205	124.219	121.014	55.4789	57.9653	56.2351	122.888	128.618	130.041
YDR197W	CBS2	17.5227	18.1932	17.4208	30.2604	29.6151	28.102	20.1372	19.4913	18.7307	32.9934	37.0096	32.7393
YDR198C	RKM2	17.4668	17.8003	16.7648	10.7526	11.5949	11.5501	19.7028	18.0319	17.3102	14.7773	16.9656	15.2778
YDR200C	VPS64	12.6494	14.0767	14.0189	14.506	15.8297	16.6135	14.5936	15.0158	15.8751	17.3277	18.0914	17.1258
YDR201W	SPC19	38.514	37.5279	38.4002	41.0778	39.2907	37.0557	38.7163	38.7111	41.7267	40.8641	47.1986	42.8939
YDR202C	RAV2	22.5113	25.0001	24.5011	69.6544	70.3447	66.0236	25.5936	24.6657	27.2979	63.6293	64.8072	66.3762
YDR204W	COQ4	29.0649	31.7522	34.532	213.737	211.083	206.773	33.5822	33.1518	38.0051	180.596	166.15	184.423
YDR205W	MSC2	11.3742	12.6804	12.8344	17.601	20.1129	19.4816	12.9087	13.0499	13.4236	21.2803	22.5534	20.311
YDR206W	EBS1	25.2655	28.2038	26.4396	21.7079	24.3327	23.8261	27.972	29.0105	28.3904	22.9345	25.7846	24.0392
YDR207C	UME6	10.9797	12.8058	13.3001	8.30413	9.10668	9.06588	13.0575	12.3513	14.4517	8.25994	8.15239	9.39908
YDR208W	MSS4	22.0449	24.7986	24.2611	27.8024	30.1763	29.3011	24.0437	25.7791	26.0146	26.2972	29.3899	26.6539
YDR210C-C	YDR210C-C	0.447196	0.436005	0.603955	0.724333	0.576872	0.407473	0.519026	0.424233	0.541121	0.59468	1.0888	1.50983
YDR210C-D	YDR210C-D	6.57395	7.37877	6.10506	5.51137	6.24265	6.14181	7.61077	7.18857	7.99614	7.20185	8.45574	8.27942
YDR210W	YDR210W	503.905	471.608	457.962	150.929	141.601	133.156	477.507	441.223	488.416	172.757	224.919	195.957
YDR210W-A	YDR210W-A	0.181034	0.1782	0.226441	0.176262	0.150288	0.20823	0.280757	0.241972	0.269121	0.0775523	0.587556	0.366995
YDR210W-B	YDR210W-B	2.69353	3.85405	3.06414	2.71414	3.04431	2.76455	2.87572	3.34651	4.12267	3.12777	3.60267	3.18529
YDR211W	GCD6	47.4545	50.8577	48.1436	17.5823	18.9361	17.5407	50.3896	48.5823	48.2679	22.4934	25.7496	21.8631
YDR212W	TCP1	101.137	106.027	103.045	51.402	52.8289	50.3857	102.529	98.4846	100.852	64.4398	68.6376	60.9514
YDR213W	UPC2	6.33746	7.23173	7.33395	3.39562	3.67318	3.56976	7.73669	8.52106	8.22797	5.60256	4.65051	4.50735
YDR214W	AHA1	104.814	106.303	110.059	396.767	400.117	405.792	133.454	123.371	140.293	342.587	370.935	374.161
YDR216W	ADR1	5.74223	6.39124	7.2733	64.4564	67.9439	66.5652	15.1356	17.4762	18.0418	75.6827	82.6919	81.1141
YDR217C	RAD9	8.1696	8.93062	8.61845	4.61376	5.11833	4.54183	9.14605	8.82615	8.9359	5.53676	5.85539	5.94014
YDR218C	SPR28	0.255332	0.28638	0.271265	0.613474	0.667719	0.860748	0.254991	0.393666	0.224246	0.69767	0.781052	0.73963
YDR219C	MFB1	20.3408	23.7174	23.6901	28.8782	31.0341	30.4182	24.5526	25.1557	25.4035	30.6879	31.7739	30.446
YDR221W	GTB1	15.5525	16.4585	16.3969	31.8712	30.3577	28.7869	17.1228	17.1394	18.6437	35.5967	36.8059	35.2671
YDR222W	YDR222W	30.5365	34.9682	37.5752	5.86421	6.16996	6.29097	30.9322	34.321	31.2716	2.70998	5.59843	4.41305
YDR223W	CRF1	1.62145	1.64051	1.6892	51.5318	53.2322	54.273	2.1729	2.34671	2.05084	59.8205	57.0207	59.7672
YDR224C	HTB1	2094.15	2050.97	2000.83	830.421	871.748	834.692	2036.69	2130.3	2023.71	972.513	963.41	956.572
YDR225W	HTA1	1749.68	1742.8	1711.11	919.569	931.716	838.699	1826.18	1947.26	1825.34	1164.31	1114.43	1035.84
YDR226W	ADK1	654.22	675.457	669.721	345.952	326.995	289.473	691.967	706.58	700.334	461.053	521.495	445.405
YDR227W	SIR4	8.11829	8.58915	8.72258	10.3448	11.3284	10.7668	8.16942	8.72108	9.46092	11.9016	12.8282	12.7432
YDR228C	PCF11	15.1383	17.3774	17.3825	15.3931	16.2103	16.1664	16.7344	16.875	17.1449	20.1367	20.6764	18.4922
YDR229W	IVY1	25.1504	26.2042	27.8464	50.4042	53.356	51.7229	27.3762	26.9389	27.0717	58.7199	59.0093	57.4658
YDR231C	COX20	36.1684	37.7729	41.8095	245.495	248.034	231.795	59.1365	57.9769	60.4844	235.668	252.212	241.674
YDR232W	HEM1	69.699	75.4486	71.8083	118.772	110.676	97.0714	84.5147	88.7117	83.913	136.716	129.409	127.945
YDR233C	RTN1	435.235	464.205	456.823	255.085	256.516	221.606	471.763	488.351	472.702	308.596	334.865	293.419
YDR234W	LYS4	44.0114	47.6464	46.0625	20.3365	20.048	19.0299	52.706	60.3769	48.357	26.7865	29.3425	24.912
YDR235W	PRP42	15.3894	16.622	16.4164	7.79177	8.94567	8.71596	17.9206	17.9444	16.884	12.5858	15.2764	12.8368
YDR236C	FMN1	45.1605	45.0675	47.2465	44.679	42.9124	42.7232	48.144	44.3414	47.2216	57.6371	59.8942	55.454
YDR237W	MRPL7	43.9903	46.9212	47.7939	58.5836	57.0406	50.6359	66.0185	65.3774	66.106	60.8968	85.2743	67.2424
YDR238C	SEC26	58.2475	60.8306	60.5508	29.8238	29.6375	26.8213	61.0891	59.5887	66.3594	35.0682	39.1397	33.3317
YDR239C	YDR239C	10.4753	10.8493	10.8995	15.3451	15.3233	14.7589	11.6368	11.8016	11.5331	17.4591	19.5008	16.5564
YDR240C	SNU56	14.461	15.1834	15.4154	9.64026	10.4734	9.88184	16.1551	14.12	14.6202	13.4621	15.513	13.1942
YDR242W	AMD2	4.28378	4.59704	5.04308	10.7739	12.3515	11.2786	5.84708	5.30223	5.83195	11.9954	12.6818	11.9185
YDR243C	PRP28	12.6325	13.177	12.1896	9.88044	9.83836	9.79032	13.1915	13.1817	12.7725	14.8158	15.017	13.253
YDR244W	PEX5	16.8857	18.0622	18.5035	47.7827	48.2894	44.7725	18.5727	18.5714	19.0672	46.5418	53.1174	48.4568
YDR245W	MNN10	86.6836	89.5877	92.3397	26.5186	26.4016	24.1951	90.2259	90.3367	88.7364	34.0949	41.4158	32.7368
YDR246W	TRS23	43.6651	44.6815	44.4253	111.476	104.759	97.9428	52.0759	49.4087	52.0639	121.876	121.536	121.563
YDR246W-A	YDR246W-A	17.73	15.1037	16.7616	20.2397	20.3326	14.9825	16.2539	17.1924	13.1618	21.3424	19.7243	19.961
YDR247W	VHS1	17.3817	17.9992	16.843	24.4372	26.907	24.3636	22.8883	24.1897	22.0945	27.9657	26.4467	27.5794
YDR248C	YDR248C	39.0857	40.3443	41.4609	21.4286	20.5053	19.4988	40.6166	38.3072	45.9244	18.6265	26.5907	22.7336
YDR249C	YDR249C	9.52301	10.2746	8.77649	3.02765	3.59437	3.58557	12.1131	11.4275	9.90043	7.85186	8.9753	7.22246
YDR251W	PAM1	28.1977	30.0148	31.1133	29.7475	30.392	27.4298	30.9255	31.4215	34.0381	32.6203	36.1693	31.8179
YDR252W	BTT1	14.3453	16.6291	16.2972	16.6011	16.2108	15.4967	17.7861	17.4017	18.4034	21.1161	25.0432	19.3923
YDR253C	MET32	3.5329	4.83988	5.26635	2.38978	2.75864	2.08756	4.11869	4.51787	6.94854	2.876	3.13317	3.82068
YDR254W	CHL4	8.17879	9.03508	9.6853	5.84873	6.77856	6.69618	9.26428	9.02745	10.5896	7.17083	9.54626	7.93386
YDR255C	RMD5	5.65869	6.027	6.4632	37.3649	42.1748	39.512	7.83045	7.1966	8.32701	43.211	40.0901	40.0107
YDR256C	CTA1	2.81935	3.32555	2.96083	378.546	377.866	368.925	3.29705	3.12748	2.91856	392.665	420.984	420.5
YDR257C	RKM4	24.338	25.1131	24.6035	8.80646	9.1669	7.70965	25.6003	24.8886	25.8929	11.6885	13.2862	11.093
YDR258C	HSP78	15.9169	16.1319	20.4949	156.953	160.762	159.233	19.8468	18.8339	24.9649	129.884	145.749	151.625
YDR259C	YAP6	3.62701	3.75621	3.78927	8.93333	9.66789	9.5067	5.16228	4.73698	4.9638	7.57014	10.9203	9.43372
YDR260C	SWM1	65.6626	63.4328	62.8503	51.562	48.0096	42.6246	65.9137	59.9658	60.4978	56.3368	58.2206	56.3328
YDR261C	EXG2	29.5645	30.587	33.2278	3.59789	4.10537	3.35628	30.0192	29.325	31.2043	3.88682	5.61122	4.17937
YDR261C-C	YDR261C-C	6.6224e-06	9.29139e-10	1.63858e-09	3.66745e-07	1.33436e-07	9.90255e-07	0	1.05747e-08	0	3.43592e-09	8.97238e-08	1.16418e-07
YDR261C-D	YDR261C-D	9.76864	10.0122	11.352	8.13725	8.57615	8.80307	11.7974	9.3268	12.1881	8.86476	10.5851	8.23898
YDR261W-A	YDR261W-A	0.165369	0.297828	0.181035	0.51216	0.320665	0.835278	0.275932	0.137018	0.416723	0.508026	0.48792	0.969833
YDR261W-B	YDR261W-B	4.29997	4.5189	4.73763	4.27791	5.22641	4.77607	4.23201	4.11804	4.97371	3.47938	5.9209	4.64791
YDR262W	YDR262W	66.6571	66.446	70.1287	318.855	327.747	331.515	66.4536	69.1186	63.8161	321.804	280.951	305.886
YDR263C	DIN7	5.18039	5.78536	6.42143	3.95162	3.84234	3.82408	5.36941	5.66851	6.63948	4.94202	4.36633	4.32141
YDR264C	AKR1	31.7522	34.8286	36.4535	44.8782	45.7581	42.9754	37.2617	37.5637	41.3319	56.75	71.6988	53.397
YDR265W	PEX10	16.5957	16.7043	17.2994	37.9259	37.829	35.7992	17.1711	17.7002	16.762	45.7849	54.2454	44.44
YDR266C	HEL2	27.8231	30.2356	28.8904	9.95248	10.9144	10.1119	30.6553	29.4928	30.7358	13.4351	15.8307	12.5533
YDR267C	CIA1	39.9147	42.666	42.0704	27.9635	25.7568	24.3011	42.5289	41.5932	42.54	41.5697	42.4733	35.8396
YDR268W	MSW1	16.224	16.1415	17.4062	16.5365	15.9713	14.1621	21.3872	18.9945	21.041	17.4733	25.2289	18.8848
YDR270W	CCC2	3.86877	4.59352	5.21063	16.6428	16.8883	15.8883	4.39675	5.0428	5.55179	15.4725	21.2649	16.0418
YDR272W	GLO2	81.85	84.5642	89.456	280.193	280.08	267.974	84.9826	85.8848	90.3506	268.441	255.246	267.505
YDR273W	DON1	7.26879	7.44481	7.90015	15.5372	15.8834	16.0717	6.73662	7.2709	7.24553	17.0267	16.4179	16.8267
YDR275W	BSC2	35.8964	38.2809	34.7714	97.1917	98.7695	93.6093	40.1069	36.3143	35.3651	110.995	95.3193	100.952
YDR276C	PMP3	3901.01	3895.97	4046.51	10632.4	10417.2	10206.3	3423.15	3531.15	3452.37	9269.49	8860.72	9211.6
YDR277C	MTH1	15.5951	13.7477	15.3262	41.9549	45.8252	42.4354	28.8265	29.4489	42.5612	28.7996	32.6331	33.2844
YDR279W	RNH202	24.9539	26.0336	25.5881	16.8182	17.3093	16.6769	26.9267	25.0347	25.7982	25.1202	26.9934	23.7797
YDR280W	RRP45	65.3976	68.0346	65.4156	22.3394	22.0247	20.0128	70.56	64.6076	60.1278	31.4993	37.1517	29.0921
YDR281C	PHM6	7.45739	8.20752	8.72137	1.28111	1.90471	1.57288	8.39304	10.4256	9.46137	4.0921	3.97508	2.87299
YDR282C	MRX10	9.09049	10.376	10.1192	29.5529	29.6039	29.7681	10.619	10.4254	10.4239	26.6291	32.5589	27.786
YDR283C	GCN2	7.48288	8.01882	8.15636	11.2298	11.4406	11.0048	7.1108	7.50937	8.43379	12.2616	13.3136	12.5226
YDR284C	DPP1	66.534	73.7008	75.3039	67.4082	70.6068	66.598	60.0779	60.3545	64.1072	86.0951	88.9503	79.0525
YDR285W	ZIP1	2.58402	2.56514	2.78193	4.31451	5.01376	4.57593	2.23946	2.11879	2.75204	4.07323	4.11397	4.17093
YDR286C	YDR286C	36.6016	35.8648	34.2285	83.8018	93.2753	87.5584	43.9889	40.7219	44.5564	85.7113	99.95	90.5831
YDR287W	INM2	26.2216	27.0575	29.0587	96.3142	98.9515	98.0031	29.303	29.0246	29.9454	93.7858	94.4173	94.1766
YDR288W	NSE3	21.648	23.9215	23.8401	32.7285	32.8542	33.9188	25.9974	25.2784	24.0642	30.6618	33.804	33.0473
YDR289C	RTT103	22.3082	22.041	21.9675	35.9496	35.2656	32.1876	19.7049	19.6419	20.8053	34.2306	37.4457	35.8653
YDR291W	HRQ1	9.19464	9.54015	9.67463	8.32386	8.31948	8.2315	10.5619	10.2119	10.8882	9.82387	10.9202	9.61395
YDR292C	SRP101	53.8032	58.9029	57.117	31.7439	31.1131	28.4047	59.9409	58.615	59.0134	39.2839	47.5241	37.0139
YDR293C	SSD1	25.6148	29.0785	27.7877	86.019	93.0928	86.773	27.3452	30.6384	31.0495	78.6385	73.1001	83.0214
YDR294C	DPL1	47.5818	49.8534	50.7989	61.8968	61.6501	58.5237	57.6588	57.7263	55.9786	70.5825	71.6155	67.79
YDR295C	HDA2	12.5359	14.7498	14.2315	11.3569	12.1933	9.86134	13.7691	14.0263	14.3026	13.0835	14.9203	13.3137
YDR296W	MHR1	66.1211	66.8164	67.6223	147.108	139.766	124.192	95.618	96.4076	96.8483	120.881	161.179	127.631
YDR297W	SUR2	143.917	152.419	155.89	23.5841	24.2003	22.5772	201.607	209.143	192.65	36.2687	34.576	29.0132
YDR298C	ATP5	206.439	214.492	235.071	959.243	912.666	817.126	346.732	358.525	343.701	1101.42	1310.66	1071.26
YDR299W	BFR2	59.6336	62.6427	56.0574	8.23298	8.09635	7.57338	59.8058	57.2056	52.9583	14.3885	15.0772	12.9852
YDR300C	PRO1	51.0779	50.9252	51.7759	15.2941	16.1641	13.8712	53.3115	52.4619	51.1203	23.4157	29.6935	22.5287
YDR301W	CFT1	8.9736	9.5499	9.6022	6.66092	6.57343	6.00162	9.56481	10.0241	10.5265	8.58403	9.96773	8.08146
YDR302W	GPI11	45.2263	47.6972	49.2593	17.0271	18.2083	16.5441	51.1685	51.7966	48.7414	23.2159	25.7945	22.3856
YDR303C	RSC3	14.1073	15.7787	16.1111	5.11132	5.91088	5.31073	14.9412	15.0532	16.0631	7.15911	7.87854	6.79406
YDR304C	CPR5	285.102	281.311	303.801	386.689	360.754	333.447	272.953	263.362	282.865	385.167	427.219	375.018
YDR305C	HNT2	31.0773	32.528	31.7012	39.4282	41.7327	41.6045	32.8023	31.538	33.4785	43.8103	47.8419	45.1049
YDR306C	YDR306C	13.8188	14.5179	14.9515	44.9093	50.7344	53.6163	16.1914	16.5111	15.5085	48.2777	49.4245	49.3472
YDR307W	PMT7	11.8373	13.186	13.7192	12.1475	12.8615	12.8437	12.6766	12.5056	13.6396	14.1498	15.6467	14.2394
YDR308C	SRB7	62.3358	64.7528	60.5535	62.3603	62.8148	58.4001	71.2101	69.683	63.2618	76.8589	103.183	80.2484
YDR309C	GIC2	106.033	121.484	120.491	11.1231	10.6214	7.44138	120.151	121.492	120.902	23.4077	35.466	20.6712
YDR310C	SUM1	20.2483	22.9034	23.6814	19.6595	19.6646	19.255	21.5821	21.6076	25.6593	18.0381	18.0929	18.0406
YDR311W	TFB1	13.3079	14.861	14.9235	14.9856	16.0525	15.0818	14.3871	13.6272	14.7346	17.7424	18.2892	17.3306
YDR312W	SSF2	27.8539	28.4215	28.3004	18.4242	20.13	20.1407	31.882	31.1363	29.1399	23.4042	26.9913	23.0894
YDR313C	PIB1	21.6686	21.2299	21.2071	78.3278	82.157	78.0599	21.5965	22.5431	22.363	71.4205	72.2038	72.0726
YDR314C	RAD34	2.7866	3.20537	3.36122	7.21117	7.56089	6.92104	3.12868	3.36827	3.78466	7.39819	7.90216	7.80466
YDR315C	IPK1	8.89032	9.47469	9.24699	13.3017	16.0492	15.5852	9.07249	8.91812	10.2887	17.8314	19.6195	18.5653
YDR316W	OMS1	16.8415	18.1079	18.0466	22.9955	24.7908	23.0347	22.9953	22.7098	22.9369	22.8611	32.6474	24.8252
YDR316W-A	YDR316W-A	0.00872564	1.39153	0.605451	1.61331	1.02026	0.807599	2.81025	2.4491	2.39643	4.19314	2.27478	2.49338
YDR316W-B	YDR316W-B	0.49503	1.48908	0.586612	11.7581	10.5462	18.9298	4.06862	3.76792	2.9916	14.85	8.5026	14.6646
YDR317W	HIM1	1.92702	1.93347	2.36761	1.30185	1.49051	1.29963	2.10202	2.37709	2.18783	1.69032	1.9963	1.99227
YDR318W	MCM21	10.147	11.0775	9.68906	10.4556	12.0813	10.7428	11.6572	10.4907	10.5865	15.8647	18.1081	16.2415
YDR319C	YFT2	15.8503	16.3185	17.0005	25.0299	31.2305	32.2679	20.245	19.9665	18.0103	34.053	38.5627	36.6242
YDR320C	SWA2	14.4219	15.5996	14.6571	18.4981	19.187	18.1397	15.9758	15.7285	16.2145	19.68	20.6428	18.199
YDR320C-A	DAD4	223.067	230.915	226.945	356.586	362.961	303.756	223.639	243.129	232.364	379.205	365.549	347.608
YDR321W	ASP1	102.443	108.038	104.114	14.7101	13.9866	12.8852	101.937	96.1275	98.5071	22.8782	23.6359	19.5845
YDR322C-A	TIM11	312.41	298.354	315.811	1902.06	1825.22	1623.78	498.623	512.228	533.668	2133	2369.15	2132.17
YDR322W	MRPL35	39.0658	39.0937	40.8764	68.5955	66.5775	60.9101	53.3966	53.111	53.5771	68.344	87.3453	66.6638
YDR323C	PEP7	6.60021	7.18035	6.86913	11.5883	12.9214	11.3756	7.57131	7.40627	8.01985	13.6322	14.3838	13.7819
YDR324C	UTP4	50.9029	53.8749	49.7364	5.65252	5.62437	5.11762	55.7177	54.4013	49.3009	8.97277	10.8672	8.32522
YDR325W	YCG1	7.39647	8.29586	8.33574	3.47461	3.78342	4.07054	8.26405	8.60712	9.39209	3.99967	5.77374	4.75882
YDR326C	YSP2	12.4203	13.4608	13.0793	5.38327	5.44743	4.7339	13.1762	13.5237	13.8476	5.26037	7.08596	6.45735
YDR328C	SKP1	238.783	239.25	244.204	489.899	469.653	468.22	254.029	238.381	249.579	511.272	534.424	519.456
YDR329C	PEX3	29.3579	30.8698	29.5407	114.426	120.054	119.736	30.335	30.9278	31.0036	115.898	108.955	117.708
YDR330W	UBX5	25.4807	25.8767	26.5236	100.125	100.849	98.0748	27.8462	26.5902	29.2698	100.716	96.2869	97.0425
YDR331W	GPI8	35.4052	37.893	37.4015	12.4579	12.7232	11.5748	38.6499	39.4927	38.5225	17.8846	19.9567	15.921
YDR332W	IRC3	7.75126	8.72755	9.22372	10.908	11.9648	11.6254	8.93738	9.38344	9.52891	11.5955	13.1424	11.9747
YDR333C	RQC1	25.9648	27.7973	26.827	17.5748	19.4449	18.6167	29.9801	28.7708	28.279	24.4027	27.5258	23.3015
YDR334W	SWR1	10.7282	12.3238	11.4594	8.3544	8.71772	7.56284	12.9608	13.1016	13.636	8.72068	9.69936	8.97098
YDR335W	MSN5	18.0165	20.2074	19.9876	24.7057	25.6758	24.7848	18.9109	19.3683	21.7291	24.4162	25.8465	25.1911
YDR336W	MRX8	17.6749	17.0522	18.0948	18.7126	19.5065	19.7155	20.6924	19.939	18.8491	19.3104	23.1786	19.6633
YDR337W	MRPS28	43.1239	44.191	44.8593	58.2825	59.1705	49.9713	55.3208	56.2039	59.022	57.4877	72.3766	56.5747
YDR338C	YDR338C	8.16265	8.66841	9.15158	15.9925	16.3759	15.7875	8.8169	8.32358	8.87532	16.9894	18.0598	16.7839
YDR339C	FCF1	120.748	123.104	111.89	52.7617	49.2162	47.3348	121.895	116.012	108.536	72.2045	76.7054	66.8746
YDR341C	YDR341C	141.905	143.266	139.225	42.2322	41.0449	39.0408	138.883	137.049	137.056	55.7024	62.8051	50.0542
YDR342C	HXT7	87.6328	89.9703	112.882	167.188	163.621	166.394	607.427	601.378	777.583	132.087	248.47	158.819
YDR343C	HXT6	6.0363	6.82488	7.05515	186.533	166.407	172.723	26.4066	18.2634	31.5677	144.109	308.43	149.779
YDR345C	HXT3	711.11	704.665	665.364	2.50174	2.5021	1.97951	519.997	581.81	435.971	3.34905	3.26076	3.19992
YDR346C	SVF1	133.699	136.786	128.944	45.356	42.6831	39.0161	139.171	135.718	121.63	55.6538	65.9384	50.0782
YDR347W	MRP1	61.9717	63.5016	63.4607	75.0406	73.1444	65.6399	76.8672	79.5424	77.3141	63.3029	91.6272	67.7245
YDR348C	PAL1	53.3747	58.9655	57.263	26.7966	25.1889	22.2323	62.7995	62.5039	61.3369	37.9521	47.0296	35.4083
YDR349C	YPS7	33.2784	36.985	36.4263	32.8651	34.483	31.0941	37.9197	38.6493	37.0772	37.6361	46.8718	37.4623
YDR350C	ATP22	12.6796	14.1802	14.4485	23.3817	24.8491	24.4387	14.5192	15.2702	15.0874	25.1943	28.5618	25.1419
YDR351W	SBE2	13.7102	16.0762	14.7689	13.3319	14.6809	14.353	16.3145	16.8971	15.7919	17.7789	19.8753	17.1963
YDR352W	YPQ2	39.409	42.0101	39.9404	26.4834	26.4185	25.5643	46.0761	44.3252	42.0483	34.796	36.0149	33.4119
YDR353W	TRR1	358.412	385.798	367.796	93.6053	88.5121	68.3751	389.564	377.048	378.709	126.75	164.424	123.562
YDR354W	TRP4	47.0139	49.17	46.8666	25.9999	23.8166	20.0678	50.7042	48.0088	51.4374	38.1278	42.7622	35.6484
YDR356W	SPC110	9.18123	10.4161	10.248	5.69067	6.25792	5.8539	8.82036	9.64771	10.9586	5.092	5.56772	6.09406
YDR357C	CNL1	76.6217	78.2478	85.5288	289.73	308.765	292.009	85.2167	90.4391	91.4279	293.706	299.936	308.746
YDR358W	GGA1	9.61579	9.87986	11.3247	64.0162	66.1078	63.9268	10.1918	9.75852	12.9903	58.2406	56.1614	58.935
YDR359C	EAF1	12.9529	14.139	14.195	21.6833	21.8597	19.1861	12.6437	12.9785	14.6598	15.27	17.3379	18.1184
YDR361C	BCP1	97.8974	98.1084	88.7349	28.1241	28.6326	26.8764	97.6846	94.1829	84.7468	40.7514	48.0486	38.0674
YDR362C	TFC6	14.9153	16.6054	16.3978	13.9181	14.0716	13.626	15.7012	15.9898	16.9894	14.7382	17.4554	15.1901
YDR363W	ESC2	16.0189	16.6289	16.2828	22.3134	23.6534	23.2387	18.5431	17.6587	17.5956	25.4383	27.1201	25.7278
YDR363W-A	SEM1	494.398	488.249	469.55	565.215	549.488	494.611	462.517	451.452	478.909	546.371	641.009	575.03
YDR364C	CDC40	23.7372	26.2457	24.8785	16.3016	18.3904	18.2795	26.2618	27.1929	24.2688	23.0859	23.9211	22.0961
YDR365C	ESF1	80.4773	83.8189	78.6779	95.1942	97.8843	83.4677	88.8222	84.95	84.5616	71.6019	92.065	89.0981
YDR365W-A	YDR365W-A	9.35591e-05	4.58023e-08	1.02829e-07	9.96267e-06	8.49415e-06	2.10946e-05	0	2.46018e-06	3.2587e-09	9.62779e-06	4.66413e-05	6.73911e-05
YDR365W-B	YDR365W-B	133.477	149.724	136.433	79.9602	92.4847	84.2227	125.568	120.151	133.794	79.9698	88.371	91.2818
YDR366C	YDR366C	33.4203	43.1649	39.2269	33.4993	48.0188	52.6527	42.8391	42.4668	38.9467	51.0155	60.2582	60.6638
YDR367W	KEI1	43.1505	43.0252	41.1888	34.8302	37.9335	33.2445	41.1857	42.1352	43.9927	45.5652	46.7001	43.6081
YDR368W	YPR1	94.5483	93.4072	100.252	143.708	143.887	136.853	92	86.1106	95.4909	145.064	144.202	143.052
YDR369C	XRS2	3.71704	4.07845	4.1213	7.46324	8.33955	8.46468	4.10281	4.0783	4.68487	8.82816	9.26533	9.06066
YDR370C	DXO1	20.3424	21.4187	21.0919	10.1082	11.0331	11.1092	21.0533	20.2091	19.998	12.4489	14.6222	11.9089
YDR371W	CTS2	11.0732	12.2316	12.1129	7.23706	8.08806	8.89594	11.9496	12.1919	13.1366	7.25981	8.81589	8.38181
YDR372C	VPS74	97.4951	101.194	99.3164	46.6105	45.5984	43.8147	105.898	105.865	104.211	69.079	79.9378	64.1023
YDR373W	FRQ1	79.501	86.9558	83.6744	92.5278	90.4652	87.0424	77.6734	79.3733	77.955	87.9513	98.396	102.54
YDR374C	PHO92	0.135629	0.304131	0.180554	0.480419	0.881795	1.06981	0.280552	0.167771	0.27237	0.650528	0.867973	0.730399
YDR374W-A	WIP1	82.792	78.6091	89.8242	100.697	106.597	96.1842	87.7821	85.9099	88.6979	108.318	117.589	115.797
YDR375C	BCS1	22.8814	24.2138	24.5752	29.9442	29.6508	26.4674	29.901	30.3508	31.0548	30.3746	37.7666	30.1013
YDR376W	ARH1	24.163	24.9382	28.0451	20.2537	21.1917	17.9523	25.5696	25.3003	25.9587	20.3603	24.5049	20.5233
YDR377W	ATP17	397.461	382.575	406.399	1839.21	1830.32	1736.88	629.526	640.687	627.985	2144.61	2307.09	2168.69
YDR378C	LSM6	358.024	340.006	343.594	328.325	312.805	317.789	320.967	326.553	340.891	324.154	348.905	338.705
YDR379C-A	SDH6	48.8492	48.0276	55.7695	459.785	459.866	451.414	58.2168	51.7495	60.7539	391.021	434.355	426.709
YDR379W	RGA2	9.72842	11.2446	10.6525	13.9959	14.6655	14.0152	9.65243	9.54909	11.5219	13.7852	15.5708	15.2965
YDR380W	ARO10	0.657698	0.751708	0.605593	596.605	615.317	541.798	1.05787	1.56773	1.15694	728.642	862.26	751.856
YDR381C-A	YDR381C-A	52.0944	53.4373	50.6759	253.684	237.345	235.525	57.788	61.1044	55.66	192.831	226.352	204.084
YDR381W	YRA1	381.48	399.963	391.345	168.366	162.528	154.115	406.216	401.88	415.9	183.897	195.181	172.499
YDR382W	RPP2B	5281.28	4900.21	4806.34	289.819	302.855	322.816	4703.59	4646.83	4642.23	434.482	469.264	396.499
YDR383C	NKP1	21.9268	20.1079	22.1553	18.182	17.4793	15.9719	18.2906	18.5933	19.1835	21.1176	19.4389	19.5059
YDR384C	ATO3	44.1745	46.3698	42.1373	883.839	899.187	774.085	37.8687	37.2167	36.4391	1061.96	973.47	954.053
YDR385W	EFT2	866.997	913.671	878.203	206.673	210.27	197.831	918.007	926.089	924.982	254.886	236.608	219.19
YDR386W	MUS81	7.44115	8.39995	8.70073	8.20733	8.81114	8.26542	7.3014	7.3084	8.44131	9.8747	10.452	9.48781
YDR387C	CIN10	13.4596	14.0543	15.1236	28.9174	31.3301	31.0577	15.5561	16.4644	16.1309	33.1078	34.9604	31.9384
YDR388W	RVS167	117.392	122.39	126.474	184.063	181.368	169.54	126.485	122.863	128.54	189.008	195.393	186.112
YDR389W	SAC7	23.9622	27.3128	25.1956	21.4071	21.3975	20.4022	25.268	27.1974	28.0142	26.8138	28.7048	24.4208
YDR390C	UBA2	28.9528	31.4736	30.4361	21.5861	21.9234	21.608	33.0604	32.1581	33.0137	25.8191	28.1993	25.9013
YDR391C	YDR391C	35.3587	32.8701	36.022	79.2989	72.1161	69.4231	34.2411	36.5266	32.1482	71.8675	74.987	73.3771
YDR392W	SPT3	26.5264	27.0672	27.6318	37.3966	36.9003	33.5316	31.8456	31.4328	29.8586	44.5439	50.1351	44.5073
YDR393W	SHE9	13.9217	15.4508	16.1998	21.3774	22.2255	22.0066	16.5835	16.2725	18.3335	22.2833	27.2925	23.2253
YDR394W	RPT3	133.236	138.444	137.412	143.623	142.029	124.512	139.002	134.823	139.225	171.594	180.405	159.907
YDR395W	SXM1	41.3931	41.9995	41.5439	7.56964	8.37306	7.86666	42.5548	41.9511	43.246	10.5939	12.1981	10.2733
YDR397C	NCB2	166.425	169.686	166.745	156.72	157.812	140.976	161.59	163.865	162.649	177.456	188.777	173.366
YDR398W	UTP5	92.7604	96.6947	90.2488	12.8261	13.4186	12.4859	100.226	98.8904	81.8502	21.8425	23.8608	18.659
YDR399W	HPT1	288.705	290.113	255.468	60.9148	58.577	51.0401	245.84	215.791	196.146	101.911	94.0543	76.2525
YDR400W	URH1	34.7424	36.3088	36.8873	6.37367	7.15235	7.22097	35.4074	33.2458	34.509	10.1512	11.7938	9.88663
YDR402C	DIT2	0.27655	0.460495	0.404429	0.967733	1.05608	1.0052	0.315251	0.236755	0.478479	0.80685	0.813706	0.963009
YDR403W	DIT1	1.07488	0.891389	1.13273	2.62046	2.503	2.71484	1.1783	1.16138	1.09981	2.45608	3.16499	3.12748
YDR404C	RPB7	122.569	124.023	121.493	93.2961	92.8211	82.6384	135.017	133.891	124.163	100.084	111.508	99.5902
YDR405W	MRP20	54.1809	56.0571	55.5438	151.677	144.254	125.824	73.1737	73.3019	74.2213	159.788	181.576	150.411
YDR406W	PDR15	6.10564	6.73005	6.26572	28.0309	28.0609	25.4323	6.16666	5.94201	7.28729	26.2129	23.3246	23.5474
YDR407C	TRS120	9.58472	10.9093	10.7547	5.47416	6.1859	5.92215	10.4308	10.7343	12.1062	7.50826	8.74781	7.66042
YDR408C	ADE8	95.6142	95.4429	87.789	149.3	141.951	140.306	94.3085	93.3511	92.3087	134.929	161.662	139.041
YDR409W	SIZ1	8.28085	9.07133	8.62843	15.2392	16.445	16.0951	8.03964	8.36289	8.71029	15.8853	16.8829	15.7299
YDR410C	STE14	34.2491	37.3311	38.5295	15.8128	14.8814	13.8038	32.0841	29.168	29.8504	18.6469	22.9569	20.5326
YDR411C	DFM1	40.0808	45.0778	49.4626	85.1346	83.7816	83.3055	44.9932	45.7594	49.2323	96.6545	97.1223	91.7325
YDR412W	RRP17	105.783	106.217	97.9632	30.0702	28.4106	25.4648	108.989	107.059	94.2278	42.7301	45.7581	38.2558
YDR414C	ERD1	18.0824	19.9483	20.1102	3.67369	3.57961	3.01503	19.2484	17.4711	18.3608	5.01647	5.83764	4.66752
YDR415C	YDR415C	24.3339	25.0534	24.4557	24.046	24.8927	21.8838	27.5091	24.9957	27.6626	30.2996	36.0172	30.4954
YDR416W	SYF1	10.1625	10.9483	11.0965	8.33264	8.40982	8.79007	11.7799	11.6309	11.5986	10.7023	12.1289	11.0899
YDR418W	RPL12B	2206.72	2195.98	2076.62	221.495	220.819	185.903	2226.24	2184.39	2184.46	297.997	306.61	263.406
YDR419W	RAD30	10.2089	10.5598	11.4505	12.7277	13.0763	13.0307	11.7039	11.5153	11.5163	13.3632	14.7908	14.4843
YDR420W	HKR1	9.15889	11.344	10.7912	11.1278	11.322	10.0755	11.624	12.1971	12.0472	12.8978	12.5968	13.3791
YDR421W	ARO80	5.86987	6.66886	6.95323	21.9265	23.5721	22.1791	6.63529	6.43389	7.63984	26.396	28.3655	26.3488
YDR422C	SIP1	12.9695	13.6999	13.4639	19.1376	20.6048	19.5301	14.745	14.8568	15.4461	20.7437	22.104	19.9925
YDR423C	CAD1	14.8402	16.0765	16.4393	61.2031	63.5827	58.4205	18.4236	17.3578	20.7732	55.5521	60.0015	55.2819
YDR424C	DYN2	148.548	142.167	147.249	275.87	270.365	249.344	138.088	139.012	144.049	264.738	283.252	272.038
YDR425W	SNX41	8.15673	8.98759	8.57898	23.7	27.1354	28.3257	9.22178	8.38292	8.9442	29.1601	28.0387	27.5007
YDR427W	RPN9	84.1675	87.7705	86.4522	64.1337	72.8954	68.4555	95.5939	94.0066	92.5257	92.8944	106.256	92.6405
YDR428C	BNA7	28.1807	29.457	29.1906	39.0576	37.7035	36.0184	30.1319	30.1358	29.1006	43.9389	47.1559	40.9477
YDR429C	TIF35	294.799	294.365	278.764	103.84	103.047	93.9817	298.1	291.148	279.003	119.814	138.945	121.196
YDR430C	CYM1	15.7289	15.8105	16.233	23.6203	24.9159	21.6642	20.8353	20.4074	22.4606	23.0886	29.6905	22.7075
YDR432W	NPL3	287.167	286.802	274.315	112.11	108.535	99.7394	322.524	310.738	294.438	159.514	172.442	148.195
YDR434W	GPI17	35.3781	38.7705	38.5343	32.3272	33.9976	34.6995	38.6955	38.1719	38.4169	41.2647	44.4866	38.8299
YDR435C	PPM1	18.1351	18.1742	18.1555	48.7402	48.1367	45.3311	22.5237	20.9149	22.6155	53.9573	59.9889	53.7059
YDR436W	PPZ2	8.87554	9.94525	10.5421	51.3998	52.9688	50.4328	11.6813	11.6383	11.7273	46.6786	45.8238	46.6267
YDR437W	GPI19	10.2601	9.79167	11.1564	15.3604	15.3864	11.8453	12.7931	13.1518	12.2442	17.5818	19.7119	18.3351
YDR438W	THI74	9.23246	9.79566	10.4436	10.672	12.4856	11.172	9.98155	10.349	10.2119	11.5713	13.3885	11.7902
YDR439W	LRS4	16.0305	16.0073	15.9635	20.1335	22.0407	20.4474	17.0643	16.7257	16.83	23.0606	24.5436	23.1134
YDR440W	DOT1	16.6415	18.0773	18.7736	6.10792	6.78042	6.10913	17.8213	17.3971	17.44	8.65744	9.7609	8.42681
YDR441C	APT2	41.1166	40.1323	37.6372	49.3367	48.3176	44.8595	63.0294	61.8632	58.1072	54.7088	67.3559	53.8472
YDR443C	SSN2	5.65166	5.94231	5.973	9.35902	9.87734	9.32715	6.5591	6.67711	7.58233	10.4986	11.3772	11.3261
YDR444W	YDR444W	16.8884	18.2289	18.568	10.635	11.5749	10.3501	16.9359	17.5709	18.1825	10.398	11.7651	11.1702
YDR446W	ECM11	0.245102	0.353212	0.269084	0.141306	0.108594	0.192636	0.3643	0.202447	0.0922653	0.132208	0.249883	0.191943
YDR447C	RPS17B	1426.97	1377.25	1318.68	128.64	134.146	133.858	1404.31	1354.06	1394.77	178.847	181.207	167.367
YDR448W	ADA2	21.4318	21.5355	22.2464	10.8492	9.8606	9.94059	21.3332	21.1702	22.7034	12.2064	14.1807	11.4331
YDR449C	UTP6	42.7917	42.6448	40.8701	2.73423	3.45469	3.47742	42.61	41.5311	36.5163	5.71111	7.11734	5.23716
YDR450W	RPS18A	2537.22	2583.18	2477.25	364.114	361.112	331.13	2705.21	2599.46	2631.23	478.544	443.067	432.882
YDR451C	YHP1	26.2295	29.5645	30.8704	14.4007	14.1265	12.1598	27.5346	27.5045	32.7797	12.8097	24.6863	14.5408
YDR452W	PPN1	51.5264	57.4205	61.0892	89.1005	91.7961	89.0883	57.8982	56.301	64.2009	91.622	96.2692	94.7522
YDR453C	TSA2	18.4353	20.6322	24.5962	136.346	132.161	132.963	16.7777	18.9268	16.9655	124.094	79.3239	111.803
YDR454C	GUK1	366.679	365.749	372.088	145.336	130.343	122.731	358.44	355.796	360.982	163.123	187.948	161.733
YDR456W	NHX1	26.2768	29.5187	30.5414	46.6796	50.2585	49.7194	28.5059	29.6026	29.9091	50.0315	53.2544	49.5934
YDR457W	TOM1	8.42016	8.41953	8.68219	13.5317	14.5491	15.1958	8.48321	8.68715	9.03905	12.2181	12.5607	12.9504
YDR458C	HEH2	21.1575	22.5819	21.6656	26.7174	28.1246	26.2738	22.7212	22.4991	23.5166	31.6177	34.4251	32.4081
YDR459C	PFA5	18.1117	20.3139	20.5219	15.36	15.9242	14.9377	19.4305	19.465	18.8641	18.8879	18.8976	16.7997
YDR460W	TFB3	26.3341	27.1935	27.7087	37.1384	35.8026	34.8716	27.191	27.164	28.705	40.9039	46.5646	40.649
YDR461C-A	YDR461C-A	86.6361	77.8597	98.0345	957.383	945.984	964.073	80.1654	94.1402	95.9936	812.1	775.49	858.318
YDR461W	MFA1	7109.96	6835.36	7048.67	3970.82	4003.09	3922.1	3996	3053.69	3792.06	2903.94	3067.18	3250.38
YDR462W	MRPL28	70.7427	64.1204	67.8967	283.31	275.132	259.819	87.4717	84.6531	90.4211	236.912	300.624	245.443
YDR463W	STP1	37.0995	38.5992	39.3012	74.0079	72.7662	72.2959	40.0319	40.3696	40.795	76.2082	79.2197	75.4284
YDR464W	SPP41	13.3319	15.1826	14.4189	11.0673	11.4411	11.026	15.4071	15.447	15.9364	12.4837	14.6523	13.9907
YDR465C	RMT2	67.2073	70.9826	67.4515	10.3749	11.5473	10.5218	76.2068	73.2976	61.3881	19.8874	22.2346	16.7009
YDR466W	PKH3	14.322	16.9273	16.2798	29.5947	32.0845	31.2808	18.4973	18.5179	18.9067	31.459	31.9074	30.7021
YDR468C	TLG1	59.4871	61.4111	60.2648	66.3765	65.7237	63.4353	66.0772	63.0126	66.419	70.1854	84.7581	72.6858
YDR469W	SDC1	61.2027	62.2507	59.4561	34.3314	35.115	33.318	67.0274	66.6989	66.9226	48.3479	54.5094	47.3298
YDR470C	UGO1	13.2028	14.8436	15.5317	32.704	34.1832	32.6297	15.9857	16.0562	17.8561	35.2221	37.4535	34.1724
YDR471W	RPL27B	1489.39	1537.23	1507.07	153.668	151.655	142.68	1641.21	1590.09	1559.77	217.674	204.152	191.257
YDR472W	TRS31	45.8151	48.1852	48.0035	21.4756	21.5957	20.0083	43.2819	43.7158	45.9165	26.3697	30.2552	25.9834
YDR473C	PRP3	14.8481	15.0356	15.7216	29.046	29.0763	28.2735	14.4569	14.7887	15.5096	30.4031	33.3145	31.6361
YDR475C	JIP4	12.5589	13.2968	14.3429	22.5946	22.2092	21.284	16.2996	16.2007	17.3125	23.6984	24.2007	23.999
YDR476C	YDR476C	39.0857	38.7531	39.677	96.2141	91.4529	80.8179	50.1371	51.3776	47.1094	120.018	132.289	108.618
YDR477W	SNF1	34.0608	34.6543	36.1048	45.2691	46.9586	44.1301	39.5134	38.5764	41.0561	51.4859	50.4426	46.6336
YDR478W	SNM1	17.6586	17.8012	17.729	13.2266	13.1335	12.7955	21.5824	19.6552	17.8048	17.4582	20.1126	17.9125
YDR479C	PEX29	12.5862	13.0922	14.2257	43.4819	45.1622	42.7298	13.5742	13.7989	14.8524	40.5108	41.6362	40.7423
YDR480W	DIG2	17.8454	19.0696	19.9363	14.3685	15.4651	14.2613	17.7486	17.5325	19.7019	14.6067	14.9636	14.7112
YDR481C	PHO8	41.4573	43.1747	42.7077	82.3113	79.7321	77.286	42.9321	41.3436	41.8898	83.9366	81.9289	81.484
YDR482C	CWC21	71.8363	67.864	69.2415	85.8919	81.286	75.6207	82.5814	83.477	76.2949	109.444	113.139	107.467
YDR483W	KRE2	158.654	167.049	166.343	185.933	176.965	167.994	186.197	184.918	174.122	220.329	224.091	199.892
YDR484W	VPS52	8.04061	9.2133	8.6345	8.20663	10.5374	9.97268	9.36993	9.16175	9.70402	12.5126	14.3279	13.0944
YDR485C	VPS72	18.0642	19.1565	18.7147	31.862	32.5499	31.7134	18.3806	19.4724	18.3531	33.6067	35.93	33.4963
YDR486C	VPS60	59.7513	61.8595	61.8552	131.901	132.144	121.584	63.8134	63.3992	62.0922	141.143	148.811	143.376
YDR487C	RIB3	176.355	180.174	174.909	159.359	153.633	141.591	183.352	190.628	183.137	168.911	200.62	175.573
YDR488C	PAC11	10.2055	10.6422	10.7587	4.7743	4.74798	4.25821	10.8839	10.529	11.4183	5.15788	4.99051	5.07505
YDR489W	SLD5	17.3475	18.5413	17.2646	10.2071	11.0782	9.56815	20.7739	20.2159	20.5033	14.0138	14.9296	13.1962
YDR490C	PKH1	10.4508	10.9654	11.5874	30.3443	31.5242	30.7957	11.4806	11.8904	13.9331	28.8536	29.3672	30.1582
YDR492W	IZH1	168.779	186.79	176.094	86.8915	82.1782	64.5579	193.45	196.706	167.803	102.946	151.524	104.615
YDR493W	MZM1	54.8608	54.41	55.4322	102.635	100.059	86.5957	67.3973	69.2405	73.5968	96.6383	121.053	98.3955
YDR494W	RSM28	38.2679	38.7681	41.7445	88.1437	89.0332	79.9023	51.2628	50.803	54.3885	80.9067	96.5807	83.2139
YDR495C	VPS3	5.95733	6.71062	6.71286	8.09718	9.11851	9.54187	7.3151	7.41093	7.83563	11.7967	12.9359	12.2302
YDR496C	PUF6	82.4137	84.1924	76.9733	11.0178	11.9949	10.4795	85.9359	81.9085	71.6282	19.008	20.5688	16.6482
YDR497C	ITR1	416.982	465.678	451.385	172.249	180.304	160.805	544.141	569.919	546.942	309.016	372.608	283.263
YDR498C	SEC20	23.4149	25.2852	24.3951	37.5839	38.0667	35.1104	25.716	25.5556	25.2356	41.4792	43.1158	42.7797
YDR499W	LCD1	9.27186	9.92258	9.9136	8.42581	9.25244	8.86295	9.15904	9.49668	10.8285	10.3138	11.3638	10.2718
YDR500C	RPL37B	3733.21	3655.29	3463.77	574.466	572.794	545.59	3652.11	3585.52	3517.21	689.731	693.62	644.691
YDR501W	PLM2	3.85229	4.07025	4.40367	1.96009	1.79439	1.54362	3.83333	3.70924	4.55331	2.47494	2.46942	2.37847
YDR502C	SAM2	324.502	332.277	306.602	8.10455	8.46331	8.18456	404.933	415.843	395.415	14.1013	18.4807	12.8864
YDR503C	LPP1	19.0031	18.7422	21.0955	13.5356	13.1312	11.9861	18.0651	16.7709	19.5068	15.3334	16.3991	14.9584
YDR504C	SPG3	6.69903	8.18382	8.87961	12.1877	16.8679	18.2671	7.42636	9.38063	8.51909	18.1988	18.2559	18.3929
YDR505C	PSP1	16.9434	19.6758	19.6558	43.6129	46.1996	44.1513	22.2703	23.177	23.8122	57.6778	57.572	51.8222
YDR506C	GMC1	6.22443	6.41909	6.69601	12.9848	12.9145	12.9408	7.13796	6.41472	7.58441	13.9258	13.9088	13.5421
YDR507C	GIN4	21.0027	22.7046	23.1862	4.64976	4.33039	3.67674	21.7756	21.3986	24.2217	6.55895	8.2071	6.72647
YDR508C	GNP1	96.097	102.279	101.794	50.255	52.7737	49.4289	116.807	129.628	121.749	51.9065	61.4353	50.4283
YDR510W	SMT3	751.884	722.583	734.39	665.175	626.135	572.895	782.055	808.219	799.776	604.975	669.667	611.306
YDR511W	SDH7	40.7705	41.0183	43.5492	168.927	164.046	145.044	53.5686	57.3012	57.1224	139.913	162.769	144.672
YDR512C	EMI1	45.2884	42.5091	46.7218	179.866	170.179	154.316	45.3725	44.1712	47.4805	169.542	171.212	169.008
YDR513W	GRX2	169.572	178.778	186.577	870.611	868.125	822.953	187.152	185.765	184.984	889.663	749.19	854.315
YDR514C	YDR514C	23.8051	25.4278	24.0819	7.44114	7.85768	7.49298	27.1998	26.9124	24.2068	10.265	12.274	10.3196
YDR515W	SLF1	17.1386	17.8823	17.9756	16.9007	17.1305	15.9654	19.3483	18.2315	19.0674	20.1385	23.5717	20.4625
YDR516C	EMI2	40.3866	37.7658	43.2675	69.7197	67.6718	65.7815	82.2648	78.9241	99.9547	60.0058	57.5283	59.9062
YDR517W	GRH1	58.4263	63.0462	64.7382	83.0055	77.0963	68.4363	84.8376	81.8556	91.945	76.9698	92.5006	78.4295
YDR518W	EUG1	29.8712	31.0666	31.472	13.1157	13.2453	11.511	24.9761	24.0048	27.1505	16.676	13.565	14.7231
YDR519W	FPR2	147.833	148.678	149.342	122.041	118.201	108.572	137.052	138.717	141.483	142.924	153.969	138.873
YDR520C	URC2	6.97272	7.47372	8.39401	8.39932	10.1047	10.0399	7.95117	8.56287	8.40874	11.7459	13.3533	12.1198
YDR522C	SPS2	0.0335522	0.0243871	0.0338528	0.00711886	0	0	0.0524696	0.0471547	0.0445448	0.0104455	0.0488737	0.00708383
YDR523C	SPS1	1.60371	1.50361	1.63488	1.22884	1.04592	1.3163	1.80627	1.82307	1.70025	1.50266	1.33075	1.39753
YDR524C	AGE1	20.3649	23.2492	21.7003	18.3221	20.3528	19.6741	25.3868	24.3592	24.7832	24.3504	29.2859	24.8842
YDR524C-B	YDR524C-B	14587.6	15512.6	14762.8	2336.07	2307.03	1975.52	15578.3	16388.7	15490.5	3390	3984.3	3290.01
YDR524W-C	YDR524W-C	14.8237	7.20402	21.2583	3.22737	2.62945	4.71816	8.88566	8.58888	8.45244	13.2919	72.5403	17.7997
YDR525W-A	SNA2	72.8227	80.9265	76.3992	272.786	409.371	391.609	71.1826	75.0841	78.3156	249.016	205.546	221.847
YDR527W	RBA50	64.3374	66.5565	64.7142	21.6076	21.6673	20.9896	69.0501	67.8504	64.1019	24.1317	28.7327	23.6573
YDR528W	HLR1	15.3199	19.1084	19.6215	4.00918	2.86296	2.96171	11.124	10.2854	14.7229	5.2135	4.18209	4.74739
YDR529C	QCR7	425.04	424.112	458.698	2827.88	2740.57	2455.17	752.753	758.034	758.003	2776.43	3006.42	2772.33
YDR530C	APA2	21.7398	23.0343	24.9379	128.305	120.813	120.593	27.961	28.5759	30.3881	104.912	112.544	108.706
YDR531W	CAB1	43.2683	45.7219	44.2973	32.037	32.3623	28.0553	48.3452	47.7687	45.9584	40.7311	48.0073	41.2657
YDR532C	KRE28	11.316	12.7421	12.747	15.4187	18.5878	16.5158	13.1651	12.3215	12.843	17.7359	20.8053	19.5492
YDR533C	HSP31	55.5293	55.8407	66.4646	242.976	240.75	266.741	45.5589	44.1662	47.9963	221.196	131.4	193.853
YDR534C	FIT1	2.29741	2.8116	3.30197	7.69109	8.91132	8.42595	3.5121	3.76583	3.87848	5.15312	6.0902	6.99657
YDR536W	STL1	0.138397	0.0777583	0.123684	32.3564	33.0152	37.7182	0.15208	0.143554	0.138318	31.898	66.5764	45.1633
YDR538W	PAD1	25.8669	26.0367	26.0078	43.4834	45.1538	44.1987	23.7808	22.7532	23.8798	38.0932	41.2309	44.3092
YDR539W	FDC1	25.2078	25.6141	27.8056	24.2497	24.8601	22.354	28.1132	25.5126	29.283	29.9429	33.7454	28.0036
YDR540C	IRC4	6.21524	7.79838	7.24965	3.20252	3.90063	2.74956	6.00024	5.6926	6.74721	2.40192	4.07075	4.11045
YDR541C	YDR541C	15.5601	18.7267	17.6453	9.89046	11.6333	9.44051	17.7966	19.0124	20.9067	13.2241	16.8373	14.2479
YDR542W	PAU10	0.621926	0.512426	0.224558	0.08865	0	0.2752	0	0.649806	0.196205	0.494272	0.217379	0.49117
YDR545W	YRF1-1	5.92332	6.96876	6.82936	3.06652	2.90641	2.53716	6.34508	6.46512	8.21213	4.874	4.86984	5.25955
YEL001C	IRC22	217.689	221.16	233.176	112.253	104.656	94.0803	227.05	229.976	229.423	144.427	164.014	141.701
YEL002C	WBP1	126.554	132.211	140.126	104.667	105.952	94.0579	127.49	125.367	129.064	123.463	123.674	110.972
YEL003W	GIM4	168.761	158.083	157.762	41.7861	46.6611	44.7795	163.355	154.684	150.289	53.3384	70.5009	58.4216
YEL004W	YEA4	8.42682	8.68778	9.00505	14.3742	17.0145	16.0961	10.7934	10.1915	10.2089	18.7791	20.1574	21.399
YEL005C	VAB2	11.5722	13.7089	12.6921	65.0439	67.8426	66.5422	13.8934	14.6746	14.2852	64.4368	61.4944	65.125
YEL006W	YEA6	32.3273	34.5561	35.0069	40.3953	44.3679	41.8477	37.4936	38.6238	40.3747	51.9441	53.9948	50.3578
YEL007W	MIT1	26.2287	31.4797	32.1953	18.3708	19.1279	18.2212	34.1222	31.9482	39.8222	16.4422	20.3762	20.3898
YEL009C	GCN4	671.169	754.436	727.185	807.739	805.159	747.293	805.443	824.333	812.705	922.135	973.752	914.005
YEL011W	GLC3	5.01453	5.55882	7.59693	167.78	169.206	159.019	8.21887	9.11804	11.9717	160.235	142.536	161.805
YEL012W	UBC8	31.9828	32.5512	37.0205	677.693	683.797	686.003	30.2221	31.4743	36.7027	538.976	558.495	583.389
YEL013W	VAC8	36.7179	35.3267	39.6978	45.3217	42.837	40.6772	42.2451	40.7539	43.8905	50.3236	53.0495	47.9428
YEL015W	EDC3	45.359	48.8324	49.3307	40.5544	39.3134	37.1302	51.7573	52.4263	53.1528	49.963	54.6208	49.0275
YEL016C	NPP2	16.7052	19.8112	21.4536	18.7863	19.7681	18.1157	19.6167	19.8624	21.0423	20.84	23.416	20.5739
YEL017C-A	PMP2	5069.07	5020.41	4787.23	911.503	1000.61	1018.9	4750.21	5147.96	4731.7	1046.87	1210.23	1064.93
YEL017W	GTT3	33.0442	33.6664	36.7638	25.0887	25.4337	23.1465	34.8277	35.9046	38.8152	21.941	26.6975	23.8067
YEL018W	EAF5	28.8273	30.4634	28.8369	30.4489	31.2451	29.5969	29.3302	28.731	28.153	37.4172	41.887	37.8132
YEL019C	MMS21	7.84388	9.15782	8.61585	13.2166	14.5058	14.1084	10.2636	9.33161	9.66661	18.7643	19.8962	18.1913
YEL020C	PXP1	12.9171	15.0807	14.9682	64.091	62.2372	58.9431	14.0475	14.5953	14.8615	67.5487	68.6319	63.0261
YEL020W-A	TIM9	408.723	412.787	404.26	755.686	699.814	648.56	198.168	194.335	186.374	471.315	631.377	492.273
YEL021W	URA3	137.017	135.361	121.277	13.6951	13.9691	12.2508	0	0	0	0	0	0
YEL022W	GEA2	16.3737	17.518	17.1992	5.13471	5.22865	5.10612	15.1909	15.5587	17.3697	6.72925	7.49743	6.88489
YEL023C	YEL023C	6.74766	7.81678	8.19634	8.39785	8.84974	8.43519	5.54076	6.34782	7.27758	7.53844	8.3941	8.6819
YEL024W	RIP1	101.355	100.76	114.46	778.721	756.868	682.48	182.173	186.952	186.008	875.155	952.553	861.153
YEL025C	YEL025C	11.1167	12.7925	12.713	12.8011	14.3201	13.1911	12.9781	12.7217	14.4201	12.3216	13.4685	14.091
YEL026W	SNU13	877.066	841.094	802.294	42.2406	41.1899	33.1424	864.292	872.249	800.899	63.1573	91.7854	55.4407
YEL027W	VMA3	926.644	905.306	947.134	597.992	562.208	523.379	840.046	841.561	858.618	621.54	629.635	579.207
YEL029C	BUD16	26.3329	28.2456	27.9699	9.97821	10.4026	9.15355	27.4143	25.5321	25.5463	15.1036	17.4371	13.6164
YEL030W	ECM10	4.40597	4.86076	4.91993	16.0054	16.646	18.9231	4.56488	4.72985	4.72589	14.796	9.65809	13.7809
YEL031W	SPF1	65.0481	67.4778	67.4631	24.9109	24.9321	21.5664	65.6158	67.6576	69.4289	35.0495	37.7111	31.5013
YEL032W	MCM3	23.793	25.4728	25.628	15.7135	14.8251	11.7585	25.5144	24.3659	26.7929	24.6895	22.9257	21.4574
YEL033W	MTC7	297.36	366.035	360.65	271.306	295.38	263.872	381.573	400.356	362.792	287.744	320.526	292.678
YEL034W	HYP2	2546.92	2613.34	2556.72	1998.53	1945.74	1799.07	2868.9	2799.35	2739.23	2088.1	2271.31	2007.85
YEL035C	UTR5	0.243698	0.589273	0.378697	4.70346	4.0465	5.06893	0.52897	0.849982	0.488672	4.43928	5.05753	5.40627
YEL036C	ANP1	70.6259	76.6725	79.8973	33.2295	31.7074	29.0122	81.3377	81.1088	78.1637	37.7935	41.2787	34.6387
YEL037C	RAD23	125.601	129.688	127.458	96.0373	97.2539	91.0483	138.807	135.737	135.566	111.709	122.042	108.693
YEL038W	UTR4	58.6913	55.6029	57.942	60.3547	59.3027	53.7095	58.4113	58.7842	57.4114	55.3072	65.6327	55.8528
YEL039C	CYC7	19.1412	21.0148	27.9389	90.3217	85.6167	87.0189	21.9707	27.1922	27.4925	48.7158	29.994	45.8668
YEL040W	UTR2	264.925	288.572	257.486	3.62128	3.2708	2.18349	268.823	261.521	251.991	5.21262	13.3408	5.27131
YEL041W	YEF1	3.15351	3.2373	3.71414	14.8756	14.9679	15.4231	3.85575	3.67662	4.91337	14.3042	14.9359	14.8603
YEL042W	GDA1	70.7102	71.0241	74.6862	19.3082	19.5377	17.4576	74.6142	78.3013	78.5291	26.1198	32.2076	23.1451
YEL043W	YEL043W	17.6614	19.7322	19.6818	27.6965	28.3142	26.3334	21.6205	22.3951	23.1768	27.8017	29.2052	27.2643
YEL044W	IES6	84.5633	86.5249	82.9616	105.884	97.6812	93.6385	96.1314	92.4356	90.4042	113.327	126.6	119.561
YEL046C	GLY1	365.975	391.552	367.097	184.259	176.016	155.81	480.671	483.335	439.872	271.903	320.658	235.85
YEL047C	FRD1	63.5878	65.9427	68.736	28.0257	26.4494	25.2578	57.3489	59.2219	58.6529	39.3749	27.042	30.9802
YEL048C	TCA17	24.5347	22.2223	22.5991	7.49975	6.50755	6.85864	25.1035	25.2066	23.3701	12.7245	13.053	10.9866
YEL049W	PAU2	1.18993	1.84617	2.42715	30.6569	26.6161	28.6817	2.80158	1.83807	1.2434	29.8487	30.2157	29.4974
YEL050C	RML2	45.3124	45.4282	49.1047	66.0709	63.9091	57.0227	62.2523	60.8764	61.8747	59.4347	74.8152	59.0237
YEL051W	VMA8	251.792	252.632	249.538	159.976	156.707	140.453	240.756	242.498	243.739	176.127	195.516	176.611
YEL052W	AFG1	41.6002	44.308	46.2448	96.079	92.7737	82.6299	54.3805	54.6174	57.6966	89.1055	114.107	91.2241
YEL053C	MAK10	15.5909	16.9221	16.0861	9.38413	10.5688	9.57909	18.0684	17.9194	17.6938	11.3188	14.5282	12.0214
YEL054C	RPL12A	1449.65	1441.79	1329.59	112.416	112.237	103.56	1517.64	1431.37	1451.52	156.199	151.017	137.718
YEL055C	POL5	31.6738	33.7123	30.9769	4.31913	4.65623	4.49249	35.4603	34.1467	33.7157	7.66235	8.741	7.29803
YEL056W	HAT2	34.1058	38.0751	38.1735	30.2447	29.8802	27.6535	39.7345	39.5436	42.8547	39.041	41.5559	33.6466
YEL057C	SDD1	1.17824	1.02141	1.10139	15.7181	14.7748	14.531	1.64962	2.03841	1.97088	15.8433	15.7684	17.0895
YEL058W	PCM1	48.5489	50.8252	53.0056	32.8801	32.5096	29.9222	52.96	52.9606	53.9781	40.0457	47.7807	38.9851
YEL059C-A	SOM1	46.9409	45.8094	50.5965	253.52	244.224	227.283	54.704	45.5581	49.7397	264.578	238.085	254.803
YEL060C	PRB1	60.2438	62.492	66.5787	374.827	381.306	369.49	80.5397	89.7514	77.7206	477.374	427.341	418.575
YEL061C	CIN8	9.97539	10.952	10.7186	4.0754	4.66406	4.521	10.6911	11.3894	11.8693	4.27627	5.33484	4.95501
YEL062W	NPR2	6.72712	8.10357	7.4505	10.3607	11.1747	11.4638	8.06758	7.84533	9.16	12.526	13.4557	12.7622
YEL063C	CAN1	42.3784	46.5072	46.2449	39.2495	39.9956	36.5354	48.2513	52.6482	48.3049	48.3405	54.3759	47.3195
YEL064C	AVT2	7.28257	7.96863	8.84333	8.97569	9.68877	10.1758	8.07594	7.5008	8.21971	12.8092	13.3796	12.2845
YEL065W	SIT1	4.31466	4.74291	5.2843	45.6797	48.9097	41.8112	5.6132	6.34745	6.47573	99.6151	158.623	85.1339
YEL066W	HPA3	40.3369	41.3373	40.952	188.618	175.715	163.939	45.0966	41.7528	47.691	205.026	218.628	202.097
YEL067C	YEL067C	3.95027	5.37676	4.1928	12.7388	13.6455	12.0517	5.34354	5.2342	4.66944	20.4248	31.7627	20.5211
YEL068C	YEL068C	76.336	82.0907	75.6601	92.1024	83.8614	75.4066	80.4186	75.1861	81.0771	102	125.255	102.328
YEL069C	HXT13	0.115861	0.0881803	0.0712372	0	0.0693749	0.0161234	0.0931297	0.0457753	0.0752745	0.056673	0.104664	0.0854769
YEL070W	DSF1	0.341635	0.344128	0.297058	2.27217	2.08865	2.31319	0.802036	0.598297	0.957845	2.09171	1.88609	1.99764
YEL071W	DLD3	107.348	111.919	99.4373	59.5123	59.1636	54.1797	106.679	122.135	102.276	93.2963	91.5513	77.5367
YEL072W	RMD6	8.79834	9.4626	8.65368	10.4649	9.55545	9.12877	9.49886	8.66424	10.3872	13.136	15.4316	14.3245
YEL073C	YEL073C	59.5591	63.0955	60.5582	78.647	74.4409	71.5965	87.473	80.1107	86.6584	126.376	123.741	112.677
YEL075C	YEL075C	0.59607	0.850014	0.714625	0.233377	0.478362	0.0819916	0.710947	1.35048	1.22524	0.392243	1.08119	1.0668
YEL076C	YEL076C	2.68437	1.87748	2.17192	1.41041	0.992416	1.1663	2.27068	3.55831	2.96743	1.61959	2.49836	1.72709
YEL076C-A	YEL076C-A	0	0	0	0	0	0	0	0	0	0.0218605	0.029033	0
YEL077C	YEL077C	8.57642	9.92113	9.7668	9.24206	9.02301	7.90237	8.64562	8.6176	10.5991	8.66004	7.88989	9.44714
YER001W	MNN1	60.5745	63.9707	63.5508	7.21539	7.45586	6.92772	69.5225	61.8312	64.8934	16.246	14.7691	12.3089
YER002W	NOP16	174.298	176.814	165.551	63.2749	64.196	61.3399	178.654	163.963	147.917	78.472	87.4665	74.0964
YER003C	PMI40	162.956	162.977	167.37	28.5597	27.2558	24.4081	160.719	162.924	165.846	41.6763	40.0632	36.1529
YER004W	FMP52	114.335	113.572	120.62	366.577	350.329	349.358	127.4	129.112	130.497	385.659	369.289	368.51
YER005W	YND1	23.0457	24.1565	23.6125	20.6532	20.1608	19.08	27.9615	26.3558	27.7462	21.613	24.0185	20.3253
YER006W	NUG1	113.483	116.127	103.468	13.2025	13.871	12.8519	118.786	113.528	98.0458	23.3767	25.0213	19.0959
YER007C-A	TMA20	187.119	187.823	186.563	85.6136	88.613	83.1803	187.503	182.882	179.149	112.114	119.34	111.591
YER007W	PAC2	6.00652	6.38824	6.29521	8.66086	9.35743	10.0283	7.09164	6.98844	6.84972	10.8715	12.6235	10.5603
YER008C	SEC3	11.9283	13.0327	12.7429	13.1142	14.4956	12.8932	13.6707	13.8857	14.3321	13.8056	15.1651	15.4721
YER009W	NTF2	726.923	738.619	748.868	261.839	280.271	262.441	750.698	745.701	758.211	348.88	404.143	334.869
YER010C	YER010C	36.8268	39.267	39.6995	84.8041	83.6117	81.0406	47.2868	46.3139	46.4143	92.3164	94.5521	91.531
YER011W	TIR1	11.7706	13.1734	10.4041	0.541275	0.302405	0.255776	24.7823	36.8363	23.2231	0.515495	0.473624	0.412542
YER012W	PRE1	280.525	271.011	282.191	266.364	267.901	231.691	257.757	253.919	267.132	283.371	311.366	276.289
YER013W	PRP22	8.15024	9.00485	8.88535	8.95215	9.80124	9.13525	8.18594	8.30994	8.70424	8.68834	9.92523	9.64307
YER014C-A	BUD25	0.0395486	0.148142	0.0305641	0.256054	0.20137	0.137174	0	0	0	0.520923	0.549158	0.415854
YER014W	HEM14	25.4962	26.5909	28.0431	35.2563	33.6695	32.2429	23.1371	21.6302	24.4981	35.2625	32.3874	34.3596
YER015W	FAA2	3.77813	4.03905	4.24644	56.1987	56.8587	56.0935	3.72608	4.66761	4.75707	58.5724	64.8278	59.7143
YER016W	BIM1	52.7113	53.7151	56.942	16.1874	16.805	14.5728	54.1478	54.3407	56.2667	18.1811	21.2258	18.3953
YER017C	AFG3	35.4371	38.3833	38.4616	76.1733	77.7939	72.0244	39.789	40.8037	40.4166	71.0501	77.3011	69.9539
YER018C	SPC25	24.7166	25.2587	27.5681	41.7086	39.6604	36.9383	28.7309	30.3861	32.2213	38.35	44.5853	41.86
YER019C-A	SBH2	748.659	727.61	673.261	788.986	774.526	781.465	695.371	677.664	680.021	814.119	819.337	848.252
YER019W	ISC1	29.491	32.0151	31.5297	13.4722	12.7274	11.3946	33.0617	32.1952	33.4299	16.02	20.3323	14.4423
YER020W	GPA2	31.4133	32.281	34.5327	134.32	127.319	126.697	44.9398	43.9001	43.1762	156.405	139.413	145.919
YER021W	RPN3	112.812	117.09	113.218	122.586	132.906	126.132	119.611	118.442	121.532	144.979	152.966	142.1
YER022W	SRB4	14.2037	15.7283	16.4117	16.648	16.6784	16.5969	16.1321	16.0027	17.5528	18.7489	18.7492	18.3146
YER023W	PRO3	212.897	221.663	221.368	187.602	173.857	155.782	233.208	231.035	232.659	222.177	257.568	212.661
YER024W	YAT2	5.14698	5.81749	5.6684	598.238	603.768	607.563	5.77502	6.61869	6.66298	581.586	522.831	599.898
YER025W	GCD11	162.933	170.94	159.028	48.4153	51.6944	49.0733	173.667	170.563	166.592	60.4646	70.9143	57.4126
YER026C	CHO1	274.478	281.416	281.814	332.895	346.437	333.272	318.946	327.808	310.434	479	544.007	440.22
YER027C	GAL83	44.2917	45.5266	46.6601	28.422	28.5889	26.3144	49.9003	47.9851	49.2812	32.5338	33.9485	29.8381
YER028C	MIG3	12.3209	12.2321	10.6075	6.63832	6.81675	6.18669	5.42133	5.84986	4.88631	7.14586	7.68164	6.86973
YER029C	SMB1	67.6689	71.9806	70.6501	69.9638	69.4271	62.1166	65.0274	65.3123	64.1975	79.8006	88.3426	80.6352
YER030W	CHZ1	177.336	172.955	181.398	340.296	330.045	302.297	180.056	175.346	182.405	346.083	390.231	363.521
YER031C	YPT31	201.673	207.929	210.542	124.385	119.396	109.791	216.079	211.58	218.974	147.834	152.697	146.326
YER032W	FIR1	13.4541	15.527	16.1436	7.29082	7.72154	6.63722	16.4471	16.9586	18.3615	7.57894	10.1414	8.04986
YER033C	ZRG8	3.65301	4.37982	4.44881	11.6048	11.7375	10.9192	3.86845	3.87388	5.04029	9.28438	9.70518	9.82831
YER034W	YER034W	42.281	42.0903	40.6318	36.7042	34.517	31.6221	44.9819	42.9896	38.1968	39.5703	45.1376	41.4061
YER035W	EDC2	110.128	112.388	120.082	568.696	599.332	611.853	132.395	142.523	144.074	574.009	465.714	548.92
YER036C	ARB1	227.073	232.729	226.404	77.2274	81.91	77.2674	246.217	247.084	225.031	94.8744	102.612	89.6194
YER037W	PHM8	46.1059	49.3992	57.3941	74.5274	83.3629	77.0166	70.4554	86.5981	74.7552	68.8105	69.369	74.1308
YER038C	KRE29	5.54286	5.93498	6.05165	6.7977	7.75882	6.80662	7.06361	6.55708	6.60815	8.72091	9.85173	9.14136
YER038W-A	FMP49	1.24954	1.5677	1.04129	0.829103	0.637896	0.420707	1.74505	2.00291	1.15346	1.42363	2.19368	1.48424
YER039C	HVG1	6.84512	7.42203	7.83957	33.8618	34.3501	35.5522	6.23458	6.1412	6.83384	26.4374	25.0525	28.2025
YER039C-A	YER039C-A	13.6284	13.5234	15.4246	71.4697	67.7088	68.5237	10.449	11.7912	13.8435	49.8405	52.3253	62.5975
YER040W	GLN3	9.76719	11.1629	12.1417	15.9676	18.1431	15.4612	11.1555	11.2469	12.525	18.5725	19.7233	16.7553
YER041W	YEN1	7.1236	8.09686	8.13577	14.5826	16.2901	16.0233	8.08699	8.73583	8.82665	14.4706	14.9095	14.369
YER042W	MXR1	52.5305	53.2114	52.3227	43.463	45.6516	51.0297	53.226	46.8398	55.6694	53.3	47.665	49.7765
YER043C	SAH1	647.595	691.099	650.977	97.0649	96.6581	79.0173	743.099	805.339	696.084	177.022	233.833	153.84
YER044C	ERG28	127.019	117.714	116.638	160.806	155.367	141.17	150.436	158.336	160.583	188.594	147.984	165.731
YER044C-A	MEI4	1.24645	1.32806	1.251	0.720478	0.486145	0.800688	0.9969	1.11918	1.24961	0.714052	1.08202	0.824757
YER045C	ACA1	10.9669	11.8054	10.7592	17.7418	19.3667	18.3606	13.6999	12.5966	12.1979	21.3869	23.4213	21.4488
YER046W	SPO73	25.6206	28.2389	28.0985	55.4083	51.6178	49.1724	31.9161	32.4333	33.4128	68.3021	62.7915	62.6876
YER047C	SAP1	10.5517	12.0116	11.5569	22.1495	23.0186	21.914	11.7445	12.3777	12.6476	21.6485	21.6058	21.3532
YER048C	CAJ1	89.4698	94.0909	96.146	127.221	130.454	124.266	96.8154	95.7565	99.0498	130.411	142.691	130.058
YER048W-A	ISD11	238.788	210.775	208.66	395.044	384.945	358.45	243.107	233.779	247.552	356.63	425.316	375.955
YER049W	TPA1	83.0404	85.7974	81.4692	11.6851	11.7622	10.9357	81.3052	78.7607	71.5593	15.5255	18.4376	14.8406
YER050C	RSM18	114.712	110.705	117.698	220.984	206.239	184.81	138.441	144.817	141.291	186.176	242.542	202.23
YER051W	JHD1	9.13145	10.4688	11.0595	20.7513	21.5021	22.2439	10.287	10.2915	11.4761	22.1804	23.9859	23.3162
YER052C	HOM3	72.9678	77.9756	73.419	11.1598	12.0949	10.4734	78.2997	76.8772	76.752	16.8276	18.6795	15.264
YER053C	PIC2	43.0031	45.4767	52.2815	140.562	136.783	129.183	51.6746	53.9564	52.0103	103.582	105.787	111.767
YER053C-A	YER053C-A	67.9508	69.0746	97.4894	265.383	345.954	418.135	93.8273	97.2444	130.372	128.94	73.2733	123.284
YER054C	GIP2	2.6667	2.91859	3.40775	33.1555	35.5694	35.7923	2.54496	3.20168	4.08431	23.7457	15.8325	22.3049
YER055C	HIS1	282.885	292.124	269.266	19.4679	18.3946	15.2918	228.149	209.066	217.645	29.8398	36.8567	28.0256
YER056C	FCY2	190.996	209.209	201.391	58.801	58.2367	46.5036	214.99	237.445	191.199	119.597	120.455	98.2929
YER056C-A	RPL34A	1964.41	1873.77	1855.04	160.218	160.043	147.146	1914.13	1920.48	1893.98	211.742	201.414	183.066
YER057C	HMF1	295.583	301.799	295.953	440.302	419.751	384.697	310.846	313.87	319.196	512.431	502.706	477.986
YER058W	PET117	47.1991	50.0737	50.5572	101.772	98.047	85.9034	68.413	61.75	70.4067	67.3718	107.264	90.7916
YER059W	PCL6	22.4711	24.9905	24.5311	38.7909	38.6192	37.399	26.2873	25.7405	27.5211	43.5722	45.0936	44.3947
YER060W	FCY21	13.0547	13.8275	13.7247	0.901668	0.998067	0.691951	14.5773	13.0343	14.2211	1.46104	1.96334	1.3244
YER060W-A	FCY22	1.69813	1.66184	1.84663	0.363936	0.307166	0.252728	1.56982	1.67978	1.85916	0.316048	0.547448	0.309416
YER061C	CEM1	13.6749	14.4231	14.6502	36.6277	36.0142	36.0037	13.6887	12.7966	12.4767	38.8064	40.848	38.1806
YER062C	GPP2	213.735	232.966	265.225	45.1251	45.8144	36.5545	263.136	288.672	263.846	35.2927	60.6678	45.9656
YER063W	THO1	138.389	139.33	144.032	124.764	126.079	108.99	157.309	146.601	154.634	138.146	158.216	145.639
YER064C	VHR2	41.1909	44.1772	43.9984	34.2052	35.7847	30.4662	37.8822	40.6812	45.5431	38.6606	52.7647	39.0889
YER065C	ICL1	9.7426	10.7846	10.3418	3874.22	3762.52	3484.39	11.1105	11.3491	11.1661	4414.52	5371.89	4286.55
YER066W	RRT13	7.36273	7.86859	7.80273	24.0519	24.5334	24.0486	8.09277	8.06774	7.5813	22.1012	22.5961	21.704
YER067W	RGI1	26.4199	24.6011	30.4274	510.119	507.136	430.125	30.3459	28.5151	37.5	316.112	406.63	415.575
YER068W	MOT2	33.9592	38.13	36.239	39.0392	39.852	37.1063	40.0531	40.4467	42.1634	46.3832	51.059	42.6915
YER069W	ARG5,6	17.0102	18.1058	17.6478	21.5058	22.9334	21.6215	14.3956	15.4595	16.5361	22.345	23.3481	23.0823
YER070W	RNR1	103.467	114.995	113.911	4.09808	3.78303	3.28729	96.1394	94.6816	109.556	12.6796	8.55075	8.1205
YER071C	TDA2	45.3093	47.4354	50.0653	50.488	56.9094	51.8405	48.8615	52.0392	50.6727	53.839	73.2389	61.6396
YER072W	VTC1	259.184	236.839	259.215	282.245	274.471	244.166	244.483	243.036	247.235	295.839	308.192	267.348
YER073W	ALD5	131.44	140.085	126.262	11.5188	11.8843	9.67011	154.428	143.996	133.786	18.9584	27.8249	18.8234
YER074W	RPS24A	2485.46	2444.81	2427.5	228.04	232.014	211.184	2442.99	2406.03	2429.06	301.784	292.189	264.781
YER074W-A	YOS1	274.81	273.971	270.506	343.054	344.95	332.796	287.139	274.457	290.204	358.392	378.255	370.967
YER075C	PTP3	12.6609	13.8029	13.2362	7.56206	8.94823	8.55034	15.7355	15.4992	14.9749	10.7451	12.9519	9.8985
YER076C	YER076C	10.1871	11.4352	10.7634	19.3461	17.9452	19.1673	9.64603	9.83466	10.3337	17.9426	18.7706	18.2858
YER077C	MRX1	13.3369	14.2341	14.1756	11.1013	11.7061	11.1747	17.5264	18.4134	16.9636	14.6832	16.641	14.2912
YER078C	ICP55	20.9792	22.1843	21.5046	22.0113	21.0556	18.8833	24.9621	24.222	22.8675	26.4077	31.9097	25.3468
YER078W-A	YER078W-A	3.51702	3.03455	3.63754	12.909	10.175	6.40917	2.86476	3.28721	2.74061	9.8007	12.4411	8.4814
YER079W	YER079W	30.4208	30.6421	31.8987	315.79	323.696	309.598	32.593	33.4651	32.2533	294.611	277.384	302.206
YER080W	AIM9	49.7552	50.5292	53.4698	104.235	103.248	96.4176	54.5905	51.9096	57.4789	105.055	107.852	103.698
YER081W	SER3	22.5168	24.6906	24.4193	80.4143	82.9203	82.3049	25.5899	25.2057	24.1357	62.6703	67.684	71.1869
YER082C	UTP7	58.5854	61.9512	56.7026	14.2579	14.4457	14.1111	59.7329	58.2109	51.71	21.7573	22.6503	18.4321
YER083C	GET2	71.539	74.5728	74.008	83.2577	81.796	76.4474	76.8611	79.2142	78.581	96.8979	91.1177	92.3044
YER084W	YER084W	4.23058	4.03888	4.34219	40.7271	44.3186	51.3565	3.93061	4.36309	4.3015	30.9444	20.011	33.467
YER085C	YER085C	0.654162	0.554512	1.095	1.60105	2.04674	1.40064	0.829599	0.733482	0.822918	1.41924	0.885505	1.57207
YER086W	ILV1	106.521	120.516	116.859	27.957	27.2509	25.0182	120.478	116.565	114.635	40.2627	44.2256	36.107
YER087C-B	SBH1	714.123	700.968	699.226	188.44	190.357	166.894	734.275	720.489	713.311	247.247	254.989	238.253
YER087W	AIM10	10.2964	10.6352	10.9648	16.432	16.4425	15.1667	12.0478	11.4718	12.7506	15.6498	19.5152	15.3693
YER088C	DOT6	91.7	104.234	105.014	67.6253	68.6311	65.7379	114.104	113.128	111.773	71.8268	76.5727	67.0833
YER089C	PTC2	65.8169	64.6983	67.0564	41.9529	42.9947	38.232	67.5392	69.0168	72.9261	47.5655	52.8185	44.0658
YER090W	TRP2	86.0526	88.8878	89.5835	39.9472	39.3862	36.3349	89.3608	86.1384	90.8397	53.9847	60.3381	49.3408
YER091C	MET6	318.299	318.423	310.132	83.709	86.8609	84.5876	314.02	322.244	345.05	122.049	113.843	104.302
YER092W	IES5	78.683	77.5309	74.4562	99.4114	99.4866	94.602	74.3955	74.4373	85.8086	102.238	127.084	107.877
YER093C	TSC11	5.54275	5.84626	5.77308	7.80633	8.54733	8.25045	6.60513	6.69762	6.4486	9.32461	10.5195	9.6893
YER093C-A	AIM11	24.2166	27.9844	29.0164	69.31	64.5553	60.7785	33.7147	33.2231	32.6121	67.5331	79.6854	72.8283
YER094C	PUP3	222.962	223.68	221.96	289.282	280.131	252.845	235.475	225.007	226.298	271.136	305.113	285.862
YER095W	RAD51	36.9103	39.1125	43.4561	18.741	18.1571	16.1465	38.9771	37.8945	40.2734	19.5364	18.5554	19.6098
YER096W	SHC1	1.77174	1.98776	2.21861	33.892	35.8598	38.654	1.17181	1.31454	1.43153	26.5543	18.8204	28.8808
YER098W	UBP9	4.37547	5.10909	5.19538	10.4156	10.4798	9.6826	6.41752	6.65244	7.55191	11.2396	11.4171	10.4321
YER099C	PRS2	46.4264	46.7152	47.4642	58.3427	59.8338	56.9209	49.3365	48.771	46.1114	61.7884	61.1099	59.0097
YER100W	UBC6	102.605	103.095	105.87	75.5984	72.1924	62.635	106.908	107.522	104.831	91.149	104.533	85.8759
YER101C	AST2	11.2225	11.7161	12.0361	55.1276	57.5454	55.8171	12.0942	10.8734	12.2242	55.3581	50.1546	53.6884
YER102W	RPS8B	1699.39	1695.74	1622.29	104.285	100.66	94.7001	1679.7	1641.39	1636.87	144.422	136.259	120.974
YER103W	SSA4	36.1142	41.0983	50.2074	152.444	162.923	179.546	28.0019	29.7553	35.49	124.221	105.631	131.931
YER104W	RTT105	14.5648	14.9036	14.6299	20.3226	20.058	20.2652	18.5067	16.5039	18.0544	21.9247	23.6329	22.5595
YER105C	NUP157	16.6586	17.0693	17.2936	11.183	12.1237	10.982	18.8999	19.3724	19.9406	15.9549	19.1337	16.3002
YER106W	MAM1	0.428929	0.588687	0.44032	0.295459	0.325783	0.357752	0.554369	0.5221	0.461326	0.528834	0.323378	0.460663
YER107C	GLE2	49.2041	51.3751	51.1754	30.2237	30.0971	27.2034	54.877	54.4808	54.9981	37.2901	43.1555	34.8167
YER109C	YER109C	14.4494	16.6754	16.7007	8.72907	9.14892	8.40543	16.6431	16.6713	17.6163	10.8616	12.36	10.4197
YER110C	KAP123	64.6516	69.7305	64.4492	18.008	18.0413	17.1983	75.0277	73.7753	66.6898	25.7358	29.0162	23.3003
YER111C	SWI4	8.07594	9.80602	9.03812	6.08845	7.1974	6.20612	8.28759	7.71494	10.2028	6.80541	6.73807	7.41023
YER112W	LSM4	131.435	136.509	139.208	115.084	127.377	122.859	138.373	142.378	135.822	131.874	144.058	128.819
YER113C	TMN3	16.9886	18.5729	18.6596	9.14601	10.5018	10.2113	18.5482	19.1397	20.6207	12.0964	13.1752	12.0032
YER114C	BOI2	18.7241	20.6565	20.8475	18.1525	18.2478	17.3578	21.0807	21.5171	22.696	17.8527	18.0557	18.0794
YER115C	SPR6	39.1728	41.286	40.5598	61.6702	63.2533	63.8446	39.9772	42.302	40.5787	55.0206	58.9196	59.1627
YER116C	SLX8	20.3196	22.7098	20.4888	64.3047	62.5985	63.3574	24.3726	23.4264	24.4518	65.6781	64.1221	68.6181
YER117W	RPL23B	2131.2	2142.39	2059.31	217.385	220.465	200.874	2058.37	2079.67	2035.28	275.125	288.607	253.96
YER118C	SHO1	55.2477	58.3494	61.3049	16.8026	17.4308	16.6346	61.8448	58.7656	61.068	24.4267	25.9962	20.3084
YER119C	AVT6	21.7479	22.1826	25.7517	112.364	109.542	106.811	22.7808	23.0783	24.977	97.455	92.1034	97.9206
YER120W	SCS2	277.677	277.964	282.516	220.614	212.829	188.112	289.778	295.079	294.058	235.113	242.891	225.41
YER121W	YER121W	5.03515	5.51766	7.40876	216.859	239.072	238.967	7.2559	8.16165	7.93793	212.238	175.637	239.861
YER122C	GLO3	105.137	110.82	111.642	60.7975	58.6888	55.8879	127.518	125.671	129.014	69.5449	82.4007	66.247
YER123W	YCK3	23.0842	25.9387	26.5244	25.1152	25.6736	24.933	29.1118	28.8944	29.7465	29.8082	34.0642	30.1624
YER124C	DSE1	109.355	116.901	121.889	69.9858	73.4437	54.5453	111.994	101.264	112.341	85.3997	81.4722	83.9866
YER125W	RSP5	40.5816	39.095	42.412	46.5545	43.2128	40.0675	44.0897	44.5227	51.6005	49.6853	45.7633	40.143
YER126C	NSA2	188.689	191.974	174.118	20.6133	19.0628	18.7506	192.228	188.898	157.113	34.0238	40.96	29.0206
YER127W	LCP5	67.9049	69.7423	64.0391	13.0749	11.8829	11.3348	67.2628	63.5062	56.1572	17.1061	21.4362	15.3019
YER128W	VFA1	21.7556	21.8696	21.2049	32.1428	32.7691	30.7048	22.9688	22.3135	26.3223	36.1347	39.0763	39.8827
YER129W	SAK1	17.7952	19.9208	18.5724	22.0812	23.4514	21.8499	19.5043	19.9164	20.4575	18.6625	21.9729	21.705
YER130C	COM2	91.1084	100.589	95.8938	12.4511	10.9615	8.42028	152.434	160.531	142.58	23.9674	26.2055	19.7918
YER131W	RPS26B	2871.83	2898.31	2677.75	72.6401	75.0222	78.3534	2914.52	2792.19	2766	117.907	108.127	101.173
YER132C	PMD1	5.80812	6.70848	6.3251	2.75647	2.72303	2.46166	5.53466	6.05933	5.66802	2.71893	3.1368	2.97004
YER133W	GLC7	207.221	211.595	206.947	189.611	209.187	208.402	226.179	226.327	226.403	212.976	228.35	225.107
YER134C	YER134C	70.0667	69.9255	73.418	69.0712	66.0829	58.888	76.6308	78.4421	79.423	67.5333	84.9698	69.2876
YER136W	GDI1	113.168	117.625	122.208	176.607	170.158	163.469	131.245	126.799	133.809	211.355	214.34	191.907
YER137C	YER137C	18.4611	17.6239	18.8177	14.0461	14.0825	14.0701	17.891	16.9936	18.3225	17.3489	18.1032	18.654
YER137C-A	YER137C-A	9.35591e-05	4.58023e-08	1.02829e-07	9.96267e-06	8.49415e-06	2.10946e-05	0	2.46018e-06	3.2587e-09	9.62779e-06	4.66413e-05	6.73911e-05
YER138C	YER138C	126.499	135.291	125.859	164.021	162.596	154.614	157.593	138.755	165.325	161.154	178.968	178.649
YER138W-A	YER138W-A	272.188	262.949	261.827	100.529	160.054	151.445	292.786	286.116	262.72	156.4	208.458	177.274
YER139C	RTR1	18.7514	18.6074	18.2501	40.8705	43.1041	41.1595	20.2181	19.1555	19.8	54.0762	53.1618	51.3438
YER140W	EMP65	13.6567	14.4686	14.4711	11.5897	11.4932	11.3597	15.6966	15.3586	15.3437	17.2433	18.845	16.3167
YER141W	COX15	45.4821	45.8728	50.7572	109.182	105.017	94.6536	62.3739	61.9169	65.9494	100.68	114.101	96.0073
YER142C	MAG1	13.1949	12.9118	13.8881	53.1288	56.2584	57.3587	15.179	13.5077	16.006	58.3977	59.5271	61.5151
YER143W	DDI1	31.2613	31.6541	31.3948	93.1457	90.3693	84.0311	33.6577	32.0887	33.9632	108.568	111.312	100.908
YER144C	UBP5	11.1977	12.4828	12.1892	18.8781	19.896	19.8309	15.5617	17.0126	14.1514	30.9354	33.0065	26.9397
YER145C	FTR1	53.4986	59.5423	76.0912	77.3331	79.1974	70.5521	80.1071	90.9357	89.1297	109.658	201.019	125.653
YER146W	LSM5	279.432	282.727	279.926	181.427	181.873	175.571	269.192	262.751	281.126	177.821	210.673	201.417
YER147C	SCC4	10.2814	11.1489	11.3186	20.6633	21.4995	21.211	10.5499	10.7089	10.4041	22.8585	21.479	21.3131
YER148W	SPT15	147.102	158.953	148.625	72.7014	74.0472	69.0341	158.684	157.506	150.353	85.4748	97.2692	86.1077
YER149C	PEA2	21.2868	20.9781	19.973	7.4742	7.44167	6.83969	19.7316	20.92	21.4867	11.1648	12.6888	11.723
YER150W	SPI1	133.437	145.943	169.842	1835.43	1766.6	1975.73	182.102	201.62	179.12	1208.94	615.662	1070.35
YER151C	UBP3	33.9526	37.9515	35.7686	18.5415	20.1668	18.8856	39.0158	39.4185	39.49	20.6702	24.9863	22.3004
YER152C	YER152C	45.5155	48.8803	51.8378	96.2482	91.5628	79.1453	41.4639	43.254	44.8206	93.7401	99.4007	91.8123
YER153C	PET122	13.3948	14.5803	15.0147	23.1793	22.2099	18.6546	14.0826	13.1643	15.1	23.5488	24.6285	24.4034
YER154W	OXA1	56.5431	63.3837	62.7394	61.6351	59.6187	48.5541	74.7324	72.059	73.7169	63.9485	76.2694	62.1299
YER155C	BEM2	17.2581	18.3848	18.2188	9.92988	11.3447	10.9981	16.8345	16.8625	18.4951	11.1915	12.866	11.9031
YER156C	YER156C	139.649	141.574	140.279	25.9993	26.4482	23.4858	149.709	148.34	138.743	36.6537	44.1041	35.1095
YER157W	COG3	11.8886	12.876	13.3183	6.32211	7.01326	6.51143	12.8587	12.7889	13.1377	7.74555	9.20368	8.344
YER158C	YER158C	26.0325	30.0283	31.4774	36.2989	36.8977	33.4777	49.3685	49.2052	42.86	56.0016	58.7289	52.1958
YER159C	BUR6	230.411	242.847	239.905	340.171	328.089	320.717	226.829	236.934	230.376	387.922	426.583	394.354
YER159C-A	YER159C-A	7.01555e-10	0	0	0	0	0	0	0	0	0	0	0
YER160C	YER160C	2.79694	3.9446	3.79194	5.96243	7.72143	9.15707	9.6665	9.0266	9.31327	12.9854	17.2072	16.1768
YER161C	SPT2	52.5806	54.7178	53.5663	60.3525	58.4028	54.8829	59.1782	58.38	58.7762	66.1811	75.4748	65.1871
YER162C	RAD4	6.65136	7.5259	8.28055	34.4605	35.2099	34.0283	7.13865	7.14647	7.81218	31.6206	28.9001	31.5275
YER163C	GCG1	53.2858	54.9753	57.2705	48.8489	44.6837	41.2134	56.5376	55.2578	58.8658	47.9029	67.9691	49.2033
YER164W	CHD1	16.1426	17.2855	17.182	13.8952	13.487	12.1569	18.981	18.7632	20.1301	13.6903	16.2892	14.8492
YER165W	PAB1	305.936	324.209	298.703	159.652	160.014	145.36	347.676	346.707	341.85	196.956	216.986	182.708
YER166W	DNF1	18.2961	19.2929	20.942	20.0247	19.922	18.2387	20.18	21.4258	22.2472	20.2009	22.4311	20.3494
YER167W	BCK2	14.6011	17.0462	16.4255	16.8485	17.7228	16.5084	16.5517	17.7955	17.3141	18.3155	17.8994	17.206
YER168C	CCA1	21.9859	23.2737	22.9216	15.9481	16.2733	14.3611	24.407	23.7695	23.1694	18.3835	22.6101	17.9449
YER169W	RPH1	23.2889	24.9796	23.9342	37.0269	40.6429	40.3497	28.3905	30.2365	23.0734	35.1436	34.3169	34.8712
YER170W	ADK2	19.8961	21.5833	20.5561	44.1234	41.1366	35.6588	25.1741	24.479	28.055	50.9115	74.9583	52.2564
YER171W	RAD3	18.3422	19.5769	18.5844	11.0314	11.6524	11.1134	21.953	21.082	20.4639	13.8968	14.7455	13.4791
YER172C	BRR2	7.73482	8.19149	7.93442	7.46607	7.67069	7.50163	8.70097	8.6587	8.75442	9.40599	10.1138	9.66694
YER173W	RAD24	10.3058	11.1462	10.2376	14.4172	15.1333	15.6639	10.5592	10.2985	10.53	17.4445	17.0457	16.1565
YER174C	GRX4	61.4262	63.5654	60.3122	81.0612	80.9886	83.2526	66.6917	72.1312	63.8326	105.136	114.534	112.221
YER175C	TMT1	17.6206	17.8631	17.9151	79.539	83.1359	81.0456	19.7542	20.1478	21.261	81.0632	80.121	82.2766
YER175W-A	YER175W-A	4.10319	7.7243	5.911	4.96498	9.66628	12.8183	8.30781	9.4749	6.32448	13.7936	11.0587	14.5395
YER176W	ECM32	14.9289	15.8288	15.6916	9.33587	9.53563	7.77369	16.9275	17.2214	17.6781	9.82178	11.3942	11.0824
YER177W	BMH1	1125.23	1173.5	1206.43	855.9	822.916	769.469	1208.48	1216.08	1240.2	986.17	933.829	966.054
YER178W	PDA1	251.291	261.136	273.771	617.762	591.433	545.981	272.846	277.473	274.127	623.542	638.308	579.308
YER179W	DMC1	1.89422	1.99326	1.90664	5.55395	5.48743	5.04694	2.27115	1.94376	2.0413	6.20475	6.05554	5.97294
YER180C	ISC10	27.3461	30.0973	30.8034	28.332	27.7646	27.8645	26.9882	26.9649	28.704	29.0594	32.0939	29.0375
YER180C-A	SLO1	40.7912	41.1268	41.4719	48.0078	41.5917	42.229	39.6477	42.9908	45.1628	46.7643	55.1087	49.011
YER182W	FMP10	37.029	39.2859	40.2773	189.919	186.157	167.995	52.1935	47.9762	51.914	161.084	176.172	163.663
YER183C	FAU1	39.0745	39.4205	37.857	36.7945	38.3559	36.1564	39.5643	41.8255	41.6665	38.7975	45.3925	42.1987
YER184C	TOG1	3.47027	4.15897	4.29971	5.66175	6.33856	6.30506	4.60004	4.57681	4.67718	8.65955	9.59165	8.21707
YER185W	PUG1	1.86121	1.94949	1.94912	1.82962	2.12268	2.04198	2.4767	2.35592	2.07906	3.87505	4.39203	3.59403
YER186C	YER186C	34.3894	37.4226	35.6293	52.3151	53.4154	52.61	39.215	40.9782	41.2187	58.659	63.8394	59.4646
YER187W	YER187W	2.88355	2.31551	2.18598	2.18012	2.13037	2.02323	9.11165	10.7618	7.7079	10.9237	14.0874	11.8082
YER188C-A	YER188C-A	0.810582	0.645438	0.518103	1.47056	1.62428	1.15594	2.56222	3.59242	2.29758	4.14766	4.51574	5.41671
YER189W	YER189W	0	0.112621	0.20719	0.217694	0	0.33792	1.50729	1.25628	2.05753	1.16853	1.16415	0.74452
YER190C-B	YER190C-B	0.921264	0.743528	0.82031	1.64555	0.879186	0.618455	1.18598	1.23389	0.991147	2.32314	3.31599	2.94076
YER190W	YRF1-2	0.053071	0.200253	0.0729532	0.083145	0.075325	0.0523693	1.37196	1.76229	1.32815	0.695878	1.6929	1.02279
YFL001W	DEG1	25.0592	27.1561	26.5408	8.57961	9.85845	8.16905	25.0741	25.6613	23.233	12.4489	14.4435	11.6227
YFL002C	SPB4	31.2497	31.8493	29.9857	13.1127	14.6762	13.2229	36.1528	35.1841	31.1653	20.9856	22.6283	18.7655
YFL002W-A	YFL002W-A	13.9351	16.6247	14.4901	8.27837	10.1434	9.52533	14.3802	13.7905	16.5601	6.87077	10.0053	9.61142
YFL002W-B	YFL002W-B	0.135831	0.00300914	0.0297855	2.88035e-09	0	0	0.123533	0.016066	0.181596	0.115347	0	0.0798209
YFL003C	MSH4	1.02891	0.971112	0.971788	0.650632	0.718932	0.838012	1.28656	1.24294	1.29848	0.964932	1.09455	1.05145
YFL004W	VTC2	32.6934	33.7724	33.788	28.604	29.9281	28.5826	33.821	34.596	36.5605	35.0191	39.7488	33.5525
YFL005W	SEC4	174.199	185.155	180.383	196.696	203.125	184.309	192.428	194.426	189.592	228.626	250.579	216.481
YFL007W	BLM10	15.2034	15.477	15.4545	32.6382	33.4932	32.0209	14.7254	14.3908	15.1967	32.9151	31.0534	31.2899
YFL008W	SMC1	11.7344	12.4717	12.3838	4.64745	4.77323	4.39736	10.2003	10.4444	12.0112	5.48686	5.33642	5.93803
YFL009W	CDC4	22.98	25.5746	25.7287	22.9855	24.2126	22.0335	26.5392	24.9833	26.8974	25.9605	30.5483	26.5561
YFL010C	WWM1	171.702	177.008	179.628	122.601	116.668	97.5312	184.291	178.352	184.573	143.661	171.161	137.247
YFL010W-A	AUA1	0.368073	0.256522	0.280457	0.442131	0.0765298	0.079303	0.368066	0.306555	0.268786	0.44042	1.51838	0.739923
YFL011W	HXT10	0.114431	0.066602	0.191116	0.985414	0.934222	1.09028	0.159211	0.0966022	0.150601	1.00809	0.853073	0.9353
YFL012W	YFL012W	1.25019	1.36469	1.41535	0.606308	0.494124	0.360772	1.42792	1.60105	1.19495	0.448677	0.654796	0.707101
YFL013C	IES1	29.0451	31.3692	31.6867	47.9778	47.2476	44.285	32.5628	32.2758	33.1292	55.93	61.3691	56.0055
YFL014W	HSP12	1920.54	2053.81	2546.44	58587.7	56630.7	56670.3	1152.3	1448.13	1238.45	38192.8	35675.1	43424.6
YFL016C	MDJ1	42.1474	44.7591	46.7526	145.928	154.915	149.841	47.807	49.4668	54.6611	112.665	135.057	120.651
YFL017C	GNA1	86.8726	84.0715	93.1881	55.9927	56.635	51.2845	86.3027	90.3922	95.1175	64.189	80.274	69.0131
YFL017W-A	SMX2	157.134	151.796	163.144	239.651	220.751	192.639	163.234	158.254	171.66	268.344	296.774	267.43
YFL018C	LPD1	150.817	155.618	167.536	544.045	533.005	488.703	210.858	209.741	222.034	659.782	717.45	616.447
YFL020C	PAU5	5.78817	5.44797	5.18889	16.8153	15.6209	15.931	5.12798	5.0735	4.4517	11.6935	11.4753	14.0151
YFL021W	GAT1	19.3533	25.0841	27.3322	42.3495	42.7439	39.9396	20.0944	20.4764	23.3617	32.4074	34.0923	36.2315
YFL022C	FRS2	163.549	171.553	170.34	41.1975	41.0298	36.5212	178.635	174.666	174.339	52.7153	59.3145	47.5539
YFL023W	BUD27	22.0899	23.8127	21.645	7.94294	8.2645	8.25512	21.5143	20.5454	18.2976	9.36112	9.76264	8.70817
YFL024C	EPL1	11.9876	14.0547	13.735	15.1555	16.9973	15.3295	13.0795	13.1443	13.9811	12.7933	15.5438	15.7253
YFL025C	BST1	9.30571	10.1148	10.7327	5.7448	6.66165	6.5396	10.6454	10.6228	11.1626	7.4826	8.79065	7.20332
YFL026W	STE2	287.051	315.463	316.301	51.4295	54.0986	54.3829	245.586	216.457	245.68	44	51.6185	50.8607
YFL027C	GYP8	19.7253	21.572	20.7532	14.715	15.9911	14.8755	18.8288	17.5072	18.908	16.1833	18.1223	16.4839
YFL028C	CAF16	48.9697	48.1137	48.4299	38.794	39.5919	33.0014	51.8011	53	50.2386	48.0012	62.6452	52.4361
YFL029C	CAK1	22.4607	22.8517	23.6962	32.8285	33.0116	32.3154	21.4152	21.4778	24.0834	34.2792	37.9702	34.6255
YFL030W	AGX1	6.4337	7.10344	8.87067	633.908	613.459	593.917	8.82807	9.73586	9.80691	768.457	863.991	751.087
YFL031W	HAC1	628.442	703.836	636.554	223.252	262.646	247.341	576.164	615.505	571.501	254.863	307.361	249.075
YFL033C	RIM15	5.87181	6.47253	6.51874	9.25908	9.06594	7.91769	6.32931	6.40375	7.20903	7.89884	8.33163	8.76638
YFL034C-A	RPL22B	302.131	295.793	294.712	28.5169	30.0882	28.9689	279.677	303.565	305.236	32.824	36.6892	31.2112
YFL034C-B	MOB2	39.4882	41.0858	39.1078	21.0805	21.8923	20.149	38.7395	39.1645	39.5094	28.007	29.8935	27.09
YFL034W	MIL1	8.90519	9.87025	9.60843	10.8309	11.4629	10.2232	9.68621	9.1667	10.2973	11.9644	13.5505	12.7225
YFL036W	RPO41	12.2033	12.5763	12.7826	19.295	20.582	18.5099	16.5206	16.9686	19.0241	16.2128	20.7683	18.09
YFL037W	TUB2	222.831	230.769	233.212	64.084	61.9704	53.1682	231.804	237.721	239.9	73.6053	93.8702	72.2591
YFL038C	YPT1	495.791	507.589	528.777	778.088	747.225	703.896	510.85	528.844	526.977	720.725	800.737	732.278
YFL039C	ACT1	977.492	1054	1062.79	763.446	740.257	678.66	1039.11	1019.73	1049.92	851.125	879.336	817.934
YFL040W	YFL040W	0.108137	0.16482	0.149788	0.190325	0.132121	0.147632	0.0967093	0.168426	0.117282	0.317719	0.270342	0.319969
YFL041W	FET5	24.9241	24.8563	26.471	48.1218	48.6983	44.5988	28.0944	28.2519	28.74	52.558	60.2292	48.0507
YFL041W-A	YFL041W-A	31.165	28.2213	30.2543	91.0875	76.5002	81.0138	32.9622	35.4962	24.4642	81.3865	79.8105	75.5311
YFL042C	LAM5	10.833	10.7352	11.7854	67.5805	67.715	65.0771	11.168	11.4586	12.8282	60.5808	61.2649	58.6859
YFL044C	OTU1	25.5656	26.4509	26.8946	93.1616	90.7953	87.8098	30.6463	28.1793	29.7032	99.5586	109.286	99.0195
YFL045C	SEC53	549.626	579.064	593.822	99.8652	104.414	100.776	596.801	594.376	592.611	121.352	130.811	107.626
YFL046W	FMP32	41.2703	43.9286	43.0072	50.9085	49.1111	41.4177	48.2839	46.7591	49.6401	57.8071	63.8912	58.1464
YFL047W	RGD2	20.3807	22.4821	21.5677	12.192	13.8913	13.3967	21.347	21.6275	22.4839	13.2467	16.4175	13.4878
YFL048C	EMP47	55.9103	59.3263	61.6498	51.8498	53.7255	53.2337	57.5911	56.8994	59.8379	62.0297	70.1713	59.6966
YFL049W	SWP82	13.6385	15.6398	16.2001	18.9615	19.6294	19.933	15.3366	15.1544	16.2795	22.2409	24.4484	22.9402
YFL050C	ALR2	6.49545	6.99428	6.55298	9.33527	8.81179	8.26529	6.39846	5.7554	6.84892	6.80049	9.05123	8.43928
YFL051C	YFL051C	0.257954	0.51874	0.0857135	0.0897572	0	0.128216	0.0745316	0.224483	0.190236	0	0.0684683	0.119572
YFL052W	ZNF1	0.347862	0.407699	0.442806	6.27686	5.30792	5.75952	1.82119	1.56139	2.387	6.28562	9.24186	6.40886
YFL053W	DAK2	0.209468	0.264368	0.197694	0.433644	0.409224	0.579051	0.0947912	0.147502	0.116717	0.217815	0.190318	0.236393
YFL054C	AQY3	4.7579	5.25619	6.37378	62.1136	60.8526	63.9494	8.35823	9.66408	11.0795	33.775	30.5167	35.5849
YFL055W	AGP3	1.96545	2.03705	2.20268	17.4675	18.4559	16.6093	2.75851	2.32084	2.516	16.3764	17.1409	17.6498
YFL058W	THI5	0.525048	0.274446	0.609339	1.82979	1.93184	1.80941	0.356845	0.275948	0.384358	2.0344	2.48653	1.40791
YFL059W	SNZ3	6.38066	6.84793	7.14614	46.6518	46.0135	46.1752	8.59179	9.11433	9.43543	91.7496	106.066	80.9607
YFL060C	SNO3	5.58663	5.30612	7.68717	12.6123	14.8489	13.4006	7.98525	8.85374	9.88058	34.7129	38.9792	33.8147
YFL061W	DDI2	0.138479	0.114084	0.372457	0.103128	0.644554	0.330182	0.721672	0.371128	0.70473	0.523396	0.547117	0.614067
YFL062W	COS4	0.103921	0.209114	0.132302	0.26116	0.115699	0.230503	0.29738	0.271824	0.271476	0.631437	0.808716	0.64492
YFL064C	YFL064C	0	0	0.159438	0.0700529	0	0	0	0.172826	0.0453757	0.0958814	0	0.249084
YFL065C	YFL065C	0.445732	0	0	0	0.410426	0	0.151325	0.224247	0.317886	0.192919	0.474618	0.285252
YFL066C	YFL066C	0.983717	1.33345	1.30928	1.96886	1.03906	1.00689	0.935219	2.01607	2.16735	1.78623	1.9458	2.20941
YFL067W	YFL067W	0.160721	0.242339	0.175313	0.314967	0.413767	0.281165	0.293694	0.262336	0.190391	0.348943	0.66072	0.471725
YFL068W	YFL068W	0.368506	0.743528	1.3511	1.64555	1.06758	0.695762	1.31082	1.2853	0.693803	2.32314	2.12724	2.55955
YFR001W	LOC1	103.162	99.6555	95.2915	55.5267	54.6131	50.3959	102.769	103.187	93.7233	72.3801	80.3509	67.8119
YFR002W	NIC96	27.3151	29.5404	28.616	14.8782	16.2468	15.3018	29.1698	29.1443	29.8802	20.3891	23.5126	19.2357
YFR003C	YPI1	69.6578	68.4696	73.4941	105.719	103.751	96.6383	68.5582	66.1186	67.708	105.169	112.577	113.052
YFR004W	RPN11	140.798	137.786	131.167	180.144	181.984	167.973	143.861	137.499	135.221	200.567	219.554	199.525
YFR005C	SAD1	18.1264	18.1789	18.5766	7.86645	8.0809	7.81945	17.19	19.2978	19.3301	11.4751	13.7331	11.6632
YFR006W	YFR006W	38.176	40.9985	45.4854	51.2581	50.803	46.8873	45.7726	50.0049	47.7698	59.7691	65.9274	63.8012
YFR007W	YFH7	12.5137	13.0259	13.7258	25.1559	24.6341	22.253	14.7122	15.939	15.124	22.5188	29.0283	22.6708
YFR008W	FAR7	13.0027	12.8813	14.111	37.4215	38.7367	38.4689	14.0352	14.2351	15.1053	44.8633	44.8034	43.2281
YFR009W	GCN20	68.2971	70.7162	66.2387	30.2164	28.4947	24.6847	74.1311	72.4524	74.7083	37.24	43.0584	33.8593
YFR010W	UBP6	67.7824	67.7715	69.3686	78.9636	81.3666	74.082	66.9815	65.3701	69.3964	92.7192	98.0037	87.2478
YFR011C	MIC19	96.0589	92.036	95.5032	243.059	240.134	207.759	116.37	125.905	118.537	269.106	342.214	272.644
YFR012W	DCV1	1.69531	1.83067	1.35219	0.752038	0.995511	1.01273	1.5719	1.75142	2.56285	1.29921	1.57357	1.4363
YFR012W-A	YFR012W-A	22.2792	42.4238	34.5364	13.5936	18.1227	21.6175	37.1032	42.1781	42.5658	35.729	29.3222	23.2369
YFR013W	IOC3	19.9511	21.0781	21.0832	20.6908	21.2974	20.3734	22.0352	21.8566	21.9944	22.4811	23.3711	21.2324
YFR014C	CMK1	21.5532	21.8315	23.4534	126.057	124.068	112.914	29.9467	29.7245	33.2115	135.945	140.199	131.435
YFR015C	GSY1	5.23534	5.70836	7.90295	40.8386	40.8861	38.677	12.1001	11.8637	20.2484	35.2269	29.3568	34.4631
YFR016C	YFR016C	16.519	18.4988	17.9853	32.1734	32.2208	30.7177	18.8857	18.466	22.8245	28.541	30.0047	32.7889
YFR017C	IGD1	9.21729	9.63661	12.3204	540.552	530.562	528.948	16.4782	19.0044	19.4118	424.296	312.595	399.487
YFR018C	YFR018C	34.6629	38.2802	40.6988	64.448	63.3311	58.0287	35.7814	37.6245	39.9204	70.7454	78.5005	70.6078
YFR019W	FAB1	5.10206	5.31026	5.29158	7.06863	7.25154	6.98313	5.02319	5.46167	6.06025	7.88103	8.18989	7.87421
YFR020W	CSS2	16.3757	16.5583	15.6936	20.4371	21.1541	21.1429	15.7934	15.4187	15.776	20.5674	22.2403	19.6278
YFR021W	ATG18	16.0181	16.8864	17.2948	22.0457	21.6559	20.528	18.0341	17.3538	17.9429	22.7999	23.1553	22.6561
YFR022W	ROG3	7.80096	8.4664	8.49198	12.1002	13.5436	11.4617	11.0312	12.3247	10.2263	10.5197	12.7539	10.6285
YFR023W	PES4	0.464291	0.346341	0.446538	0.738816	0.934856	0.907976	0.499068	0.58303	0.521647	0.873544	1.02887	1.19081
YFR024C-A	LSB3	72.3468	73.3789	77.9502	112.718	110.208	106.386	77.8787	77.8641	83.4994	119.141	135.39	119.529
YFR025C	HIS2	49.893	52.1458	53.9947	37.1406	36.8013	33.3567	57.3858	56.0929	58.5687	47.5113	54.3712	44.2142
YFR026C	ULI1	7.45369	8.09834	9.53842	5.63085	4.98679	4.10993	7.14321	7.10611	8.11588	5.05842	5.93783	6.09281
YFR027W	ECO1	9.76258	9.68381	10.5966	8.90987	8.936	7.61977	9.17637	8.54557	10.2887	13.4355	11.3832	11.5753
YFR028C	CDC14	39.0313	42.8913	41.7874	16.7185	18.4156	16.7192	40.591	41.0517	43.044	19.1774	22.4564	20.1972
YFR029W	PTR3	10.583	12.474	13.2021	22.4303	22.4148	21.7871	13.1161	12.5528	13.663	23.8175	25.5717	22.622
YFR030W	MET10	11.5758	13.2704	13.4126	16.6931	16.9978	15.6897	13.4944	13.095	17.0995	15.0262	17.3919	16.9325
YFR031C	SMC2	9.2761	9.67603	9.84411	5.02795	5.0809	4.66297	9.68057	10.0204	10.2189	6.24346	7.08827	6.6288
YFR031C-A	RPL2A	1456.62	1490.22	1448.26	118.504	118.348	112.361	1511.09	1472.51	1476.66	170.176	166.336	153.363
YFR032C	RRT5	5.18026	6.18316	5.92466	0.243987	0.14319	0.13067	3.39433	4.57691	3.47019	0.159472	0.155101	0.148544
YFR032C-A	RPL29	7098.83	6994.23	6816.54	997.094	1011.08	885.99	6568.62	6583.83	6551.74	1197	1097.88	1051.78
YFR032C-B	YFR032C-B	25.0914	18.3395	14.9213	5.90648	4.27096	3.41834	17.7241	14.8614	15.4791	3.7172	5.20743	4.82536
YFR033C	QCR6	315.835	339.322	357.879	1833.13	1766.01	1675.17	579.283	591.493	573.926	1847.18	2133.6	2030.38
YFR034C	PHO4	39.3375	44.1152	43.6537	61.8451	64.3081	61.1118	40.2919	39.6653	41.4392	64.8802	69.3811	69.1643
YFR035C	YFR035C	0.645532	0.65972	0.691484	0.362554	0.107958	0.277611	0.583063	0.690933	0.755993	0.308037	0.887655	0.725909
YFR036W	CDC26	39.386	38.547	38.5459	50.1972	46.8753	52.3288	47.6359	39.089	38.6496	57.3189	59.7145	57.5848
YFR037C	RSC8	102.387	108.186	110.775	68.7786	68.0364	64.0152	108.98	110.126	111.395	76.2402	87.3549	78.3929
YFR038W	IRC5	14.4801	16.0201	15.4429	14.5418	15.7298	15.6585	16.4122	15.5969	16.2235	19.0599	19.8243	18.426
YFR039C	OSW7	17.2935	19.6296	20.6272	17.4573	19.6716	19.9436	18.1356	19.2024	18.9669	21.1294	26.2095	21.8252
YFR040W	SAP155	23.2265	25.9507	23.8908	51.4511	57.669	54.6137	25.7308	26.9851	26.4312	52.3612	56.0865	55.1501
YFR041C	ERJ5	44.1229	44.047	45.6634	25.4715	25.1237	26.5327	40.38	41.4041	43.8384	31.021	36.5417	33.499
YFR042W	KEG1	22.4858	23.4741	26.2917	27.2466	30.6588	28.858	26.6859	24.8204	26.6138	29.8107	38.3058	33.3351
YFR043C	IRC6	17.9654	19.2595	17.7847	47.7289	47.1814	43.5377	18.8431	18.8396	18.6783	51.6874	55.0519	51.5543
YFR044C	DUG1	85.651	85.999	91.7424	183.635	179.6	158.713	79.7804	87.9741	82.0639	194.525	215.197	185.047
YFR045W	YFR045W	11.3896	11.4633	13.0016	40.0315	41.185	39.3591	13.4766	14.0407	15.1617	43.3103	49.4227	43.9555
YFR046C	CNN1	12.1073	11.6043	12.2418	12.2197	14.4746	13.912	12.6783	12.5459	13.8158	17.0354	17.7243	16.6635
YFR047C	BNA6	58.4467	61.7233	66.796	217.215	204.593	186.352	72.1363	68.3782	72.4824	216.253	233.528	219.047
YFR048W	RMD8	15.5819	16.071	16.1138	14.2307	14.2912	13.299	17.8464	16.8739	16.5202	16.7197	19.7836	16.9171
YFR049W	YMR31	77.5404	78.0069	80.9362	668.287	664.894	641.606	111.95	107.729	122.634	751.459	803.039	765.839
YFR050C	PRE4	213.982	216.333	210.746	231.267	221.22	199.331	221.271	206.44	224.565	261.776	281.128	255.161
YFR051C	RET2	104.796	108.998	110.921	46.3145	48.2498	39.8612	109.219	108.146	113.373	56.2536	65.3973	54.099
YFR052W	RPN12	118.176	121.75	117.294	157.041	162.19	147.431	116.199	112.447	114.308	163.599	177.574	169.374
YFR053C	HXK1	152.74	151.612	191.705	329.962	309.485	297.467	695.055	711.409	936.054	291.362	245.9	271.784
YFR055W	IRC7	23.1572	26.5907	20.9042	2.81912	2.76903	2.18419	19.776	22.3455	19.6124	3.61841	4.92151	3.31773
YFR057W	YFR057W	0.0403737	0	0	0	0	0.0349846	0	0	0.0296994	0	0.0373441	0
YGL001C	ERG26	67.7703	68.6127	68.5006	38.2229	36.2548	30.7471	67.2335	70.4336	68.9911	60.7123	73.5775	55.7351
YGL002W	ERP6	53.5705	56.6285	57.3356	118.757	120.064	117.777	53.9003	58.2264	54.4387	118.091	118.093	119.011
YGL003C	CDH1	17.1896	18.8996	18.9101	32.4647	33.1881	30.0442	19.443	18.5239	19.2837	40.7483	40.6401	38.213
YGL004C	RPN14	16.2109	18.1705	18.2663	45.0132	44.0873	44.0768	18.3724	17.9353	18.0569	49.3229	52.1589	52.8047
YGL005C	COG7	29.0812	30.9178	30.94	76.5398	78.4118	84.1813	32.9113	34.005	31.2571	67.3385	77.8457	74.9071
YGL006W	PMC1	12.7357	13.1819	14.4338	41.04	43.7319	43.0306	17.1532	19.2819	18.5987	48.0376	46.5051	46.8728
YGL006W-A	YGL006W-A	18.9405	10.0176	13.9533	13.6839	18.706	18.5518	17.0163	17.1102	15.5667	19.6454	21.2262	34.0047
YGL007C-A	YGL007C-A	32.4062	35.968	26.8617	44.1791	38.0577	37.6304	26.7968	40.1372	35.2269	52.3175	52.0232	49.7933
YGL008C	PMA1	1190.82	1304.43	1314.09	157.958	158.721	130.94	1304.8	1403.66	1347.31	157.011	334.036	197.898
YGL009C	LEU1	270.351	277.607	264.563	104.009	103.533	94.3481	251.409	214.006	252.345	92.6594	110.791	95.2257
YGL010W	MPO1	13.8767	16.5565	15.9095	65.4452	75.7787	76.2885	15.7951	16.9733	15.8153	74.8682	66.4378	74.0144
YGL011C	SCL1	235.431	242.743	237.606	268.523	253.879	223.216	243.371	234.536	237.235	274.086	302.879	280.717
YGL012W	ERG4	134.619	142.083	152.479	25.3594	21.7149	19.2645	145.195	159.539	154.432	37.9868	55.2212	37.7796
YGL013C	PDR1	12.7233	14.649	13.6701	13.8021	15.0997	14.795	14.4892	14.7042	15.044	17.8022	20.1288	19.0825
YGL014W	PUF4	32.5499	36.4678	34.223	20.7468	22.3653	20.5066	36.7447	36.9959	37.2886	23.7778	26.1557	22.0669
YGL015C	YGL015C	1.28914	1.29617	0.949255	0.828749	0.692672	0.576776	0.672626	1.00242	1.58522	1.10529	0.994356	0.870317
YGL016W	KAP122	10.5749	11.2839	11.471	3.91576	4.36287	4.11471	10.7415	10.8197	11.8677	5.07721	6.25847	5.19152
YGL017W	ATE1	16.3281	17.9412	17.2738	24.4415	23.7465	22.9551	17.3112	16.5732	17.1304	27.8063	28.4137	26.3426
YGL018C	JAC1	30.4736	32.5525	32.9465	89.6395	77.8853	73.599	39.5323	36.5644	39.8429	79.5711	87.2459	76.9584
YGL019W	CKB1	100.754	105.071	103.756	130.158	122.966	113.858	106.723	103.427	103.803	132.101	133.835	128.991
YGL020C	GET1	84.0548	85.6725	87.0877	61.3888	65.7227	58.8778	80.3661	80.3852	81.4412	74.8942	79.5434	71.9355
YGL021W	ALK1	18.0246	21.1487	23.2385	8.74986	10.5252	9.73595	19.7426	21.2683	24.4061	7.81805	14.0972	9.82199
YGL022W	STT3	103.955	110.85	116.777	51.7517	49.9938	43.4431	104.959	106.921	114.335	53.8017	59.6555	51.9294
YGL023C	PIB2	32.44	34.9983	34.1533	41.8463	44.8534	41.3551	32.4841	31.8726	35.5072	47.6689	48.0702	46.7353
YGL025C	PGD1	22.6513	24.2601	24.9735	37.5397	36.03	35.5317	24.7876	25.5433	25.4484	46.7168	43.9326	40.2565
YGL026C	TRP5	92.7198	98.9351	96.3044	43.0119	42.1608	37.1712	92.6764	92.4552	98.5982	54.5798	59.6755	49.5625
YGL027C	CWH41	32.7361	34.5732	35.1364	17.5897	16.8234	14.8842	32.2776	33.215	35.5434	22.4436	22.4655	19.6242
YGL028C	SCW11	114.196	130.479	137.414	41.334	46.109	32.6331	110.598	99.4021	109.015	39.7725	38.1416	40.515
YGL029W	CGR1	205.504	207.037	183.737	30.2356	27.4721	28.3356	205.933	190.045	164.875	45.681	45.5289	39.9441
YGL030W	RPL30	4547.73	4377.4	4363.36	337.973	333.74	324.502	4205	4195.66	4227.64	450.208	436.765	375.971
YGL031C	RPL24A	2048.16	2007.39	1938.15	166.11	167.594	159.72	2053.01	2039.83	2018.91	233.352	217.511	201.238
YGL032C	AGA2	369.644	378.289	406.543	222.648	232.322	260.625	258.281	215.241	273.62	219.443	202.304	233.858
YGL033W	HOP2	0.98621	0.686146	0.90973	1.23274	1.73877	1.59729	0.788162	0.793352	0.789577	1.34812	1.54701	1.3089
YGL035C	MIG1	37.8434	39.7275	37.6253	47.9311	50.3685	48.1846	34.8586	41.2646	43.9849	35.3357	41.3339	42.0391
YGL036W	YGL036W	10.3633	11.7449	11.7424	18.7819	21.2906	21.7746	10.6598	11.429	12.4231	16.6457	14.3072	16.5511
YGL037C	PNC1	288.179	289.083	326.437	900.918	897.19	901.132	321.018	342.437	349.776	822.384	665.299	815.978
YGL038C	OCH1	61.3943	69.8025	70.7822	60.06	59.1158	57.7753	79.0577	78.5476	80.363	105.923	94.3426	92.3831
YGL039W	YGL039W	17.6869	17.5157	17.0338	14.9269	14.2505	11.565	20.8637	20.299	20.9217	16.7548	26.9658	18.145
YGL040C	HEM2	92.958	91.4497	93.0417	137.501	131.295	116.785	124.901	121.445	124.461	168.394	201.422	153.242
YGL041C-B	YGL041C-B	0.933042	0	0.356719	0	0	0	0.685983	0.153986	0	0	0.435433	0.38283
YGL041W-A	YGL041W-A	52.1828	53.2432	56.2062	120.613	123.207	126.153	57.9004	57.0274	60.5844	118.576	135.368	127.949
YGL043W	DST1	74.3373	76.7941	71.2411	54.5372	51.9731	50.9755	85.2799	81.198	84.9819	61.6042	69.9667	62.9216
YGL044C	RNA15	38.6737	39.8517	38.6184	34.5811	33.0457	32.2325	42.9233	41.2983	37.7807	43.8031	44.8864	40.3238
YGL045W	RIM8	9.66886	10.7513	10.0817	36.7196	36.7736	35.6927	13.0422	13.1699	12.3282	48.239	43.9751	41.4515
YGL047W	ALG13	30.8025	27.9795	29.5842	79.2003	75.1158	74.1137	27.1485	25.4671	27.5313	70.6644	71.4991	78.8892
YGL048C	RPT6	157.709	157.121	159.267	222.529	216.943	207.192	164.571	155.911	166.487	228.092	237.436	227.137
YGL049C	TIF4632	22.3462	23.924	23.3412	13.1845	12.5499	10.7644	26.3532	25.5518	28.2184	16.9567	18.3257	15.7389
YGL050W	TYW3	38.3063	39.9414	38.8794	21.4501	20.4999	19.5953	42.4712	39.6571	38.8663	25.6085	32.1821	27.3001
YGL051W	MST27	1.85421	1.18263	2.03269	1.55387	1.96268	1.53384	1.90742	1.99132	1.71076	1.86114	3.09583	1.63511
YGL053W	PRM8	33.0965	33.4314	36.9139	138.099	134.829	122.872	35.5975	35.3732	33.661	134.804	141.24	134.189
YGL054C	ERV14	288.016	312.691	303.309	157.137	184.758	197.614	301.19	307.387	293.814	193.975	204.785	207.721
YGL055W	OLE1	481.755	488.082	469.429	1099.55	1035.46	780.954	659.361	683.18	558.348	1054.13	1502.73	952.485
YGL056C	SDS23	63.9808	65.8585	64.4925	200.053	195.347	171.085	76.3453	80.2435	74.0704	240.444	232.264	195.848
YGL057C	GEP7	12.3952	13.4759	14.5938	15.9539	15.8127	15.0385	14.0993	15.5161	15.6343	18.3765	20.0698	19.2586
YGL058W	RAD6	122.691	122.626	117.31	69.7996	70.1124	61.6512	120.445	114.805	116.321	69.8527	79.6588	74.6472
YGL059W	PKP2	7.62146	8.95928	9.04412	46.2608	50.1364	50.2022	10.3376	10.3937	10.7196	56.392	47.8393	53.4929
YGL060W	YBP2	12.2779	12.7163	13.1145	13.761	14.5357	14.0887	13.1112	12.3146	13.3333	17.0315	15.8142	15.9761
YGL061C	DUO1	25.9486	27.8388	28.32	7.6539	8.71911	8.1097	24.7706	25.0664	25.3344	10.782	12.4386	11.411
YGL062W	PYC1	19.4435	20.2359	20.0228	245.572	253.345	228.019	22.3237	25.4568	25.4164	251.939	321.737	245.935
YGL063W	PUS2	13.2866	13.7532	14.1296	7.18189	6.82971	6.11541	13.0977	14.8297	14.6581	8.77104	10.9763	9.16902
YGL064C	MRH4	10.0348	11.1804	11.1516	8.83314	8.77355	7.17057	13.5562	12.5041	13.309	11.7389	13.6418	10.9416
YGL065C	ALG2	21.3747	22.7753	24.1779	13.6023	14.4917	14.1596	22.6162	23.366	24.8893	19.2914	22.4644	17.9034
YGL066W	SGF73	15.2466	17.6108	17.7967	29.4908	30.2433	29.142	17.1963	16.8913	18.4334	31.8162	33.95	31.7306
YGL067W	NPY1	32.7827	36.3985	36.0774	21.1935	20.2486	17.2486	37.7256	36.22	35.5232	26.7555	31.6007	27.3307
YGL068W	MNP1	161.372	159.247	169.104	178.021	169.727	144.107	217.482	214.67	222.345	169.452	225.349	169.466
YGL070C	RPB9	126.423	122.419	116.706	48.511	45.8052	37.2105	122.611	132.295	128.217	58.331	77.9054	64.6813
YGL071W	AFT1	12.0587	14.2465	14.5888	16.7853	17.5999	14.9173	15.7358	17.0977	17.4384	18.4617	24.487	19.2112
YGL073W	HSF1	18.6872	20.4105	20.5663	48.1568	50.6354	49.9007	21.3142	21.2634	22.6252	48.1295	47.4011	48.1093
YGL075C	MPS2	9.5802	11.4502	11.2768	6.50957	6.04752	6.17294	11.2483	10.6292	12.1225	9.72841	9.8583	8.12915
YGL076C	RPL7A	1851.39	1884.22	1823.17	176.889	172.12	159.06	1958.57	1935.29	1937.31	243.757	236.474	209.468
YGL077C	HNM1	127.266	143.221	139.611	44.1177	45.6949	42.1967	148.138	144.532	141.584	60.2559	82.906	58.365
YGL078C	DBP3	115.943	120.522	112.52	10.5476	11.5492	10.2785	124.305	117.39	104.734	19.5853	18.3718	16.1385
YGL079W	KXD1	22.8616	24.2517	23.651	42.4674	44.507	42.079	23.9279	22.7834	25.1335	46.6872	54.4775	49.4945
YGL080W	MPC1	120.612	117.088	109.718	249.205	247.803	223.656	130.903	132.147	128.553	308.928	320.609	303.243
YGL081W	YGL081W	2.09601	2.23582	2.80523	10.146	10.0034	10.6111	3.05561	2.29453	3.37467	11.9195	11.0201	11.5963
YGL082W	YGL082W	46.8328	48.6177	49.571	39.88	41.4853	39.0943	50.3685	49.5501	50.6855	43.2509	47.5953	45.8364
YGL083W	SCY1	9.03001	9.77353	9.69399	6.4032	7.062	6.70872	9.95359	9.30604	10.5955	7.28423	8.6606	7.71821
YGL084C	GUP1	26.6796	28.8662	30.9194	38.1256	43.373	39.1311	29.7744	29.5402	32.0489	46.8911	54.9055	46.8572
YGL085W	LCL3	22.4849	22.3778	22.4605	21.2805	19.4139	18.8242	23.372	23.8229	23.0854	22.276	26.2551	21.1466
YGL086W	MAD1	11.6611	13.5793	12.7393	9.56311	11.5385	12.1915	10.8443	12.3903	11.9564	10.0418	12.0508	11.2514
YGL087C	MMS2	123.254	126.657	135.458	290.858	286.001	277.292	134.289	138.604	144.658	274.698	278.899	280.926
YGL089C	MF(ALPHA)2	0.707415	0.219668	0.497441	0.331739	0.0494102	0.101561	0.414948	0.15814	0.518474	0.140774	0.16241	0.332076
YGL090W	LIF1	10.8655	11.5377	11.4222	17.818	19.432	18.6579	11.5374	11.896	11.8413	23.1232	25.0004	21.9726
YGL091C	NBP35	31.5392	32.7667	32.8459	51.5894	52.5508	47.9221	35.1754	33.8167	33.1826	57.7687	66.2034	58.3039
YGL092W	NUP145	24.0549	25.3354	24.8582	12.0073	12.1462	10.8049	26.4532	27.0421	27.8286	14.7649	19.3404	15.3455
YGL093W	SPC105	9.20656	10.793	10.8638	7.7915	9.17971	7.22924	10.0305	10.0445	11.8264	8.13995	8.75866	8.55001
YGL094C	PAN2	14.4058	16.3708	16.7066	10.1136	10.263	10.1442	14.0087	13.8113	16.6792	9.27792	9.85806	9.59567
YGL095C	VPS45	27.2367	28.4617	28.3311	37.1622	40.3849	40.3041	28.1824	27.2061	29.3528	45.6249	52.418	46.0077
YGL096W	TOS8	6.22995	6.15244	7.99326	22.7535	26.4217	26.8148	7.9679	8.00025	10.1097	23.4678	24.115	26.4309
YGL097W	SRM1	76.6098	79.5767	78.9629	20.5723	20.3291	18.3492	78.5955	74.1142	76.6348	28.1445	35.3818	26.5006
YGL098W	USE1	22.8828	22.1421	22.1374	38.4523	40.179	37.2583	23.528	23.1287	25.0169	43.0655	48.996	45.0089
YGL099W	LSG1	45.9808	49.0954	43.7068	11.9716	11.9404	11.5876	47.5711	45.5446	42.9895	17.1963	18.2706	14.866
YGL100W	SEH1	71.7983	73.4465	74.9168	74.6307	74.132	72.21	71.863	73.1381	74.792	83.8544	93.171	85.028
YGL101W	YGL101W	66.63	62.7562	63.8319	19.8198	19.7587	19.3241	65.3991	66.7851	67.495	24.0275	30.8843	25.6608
YGL103W	RPL28	3368.84	3393.77	3249.42	401.86	399.33	362.423	3340.88	3307.47	3339.2	519.911	507.039	458.352
YGL104C	VPS73	9.28615	9.59442	12.3295	34.1646	36.5695	35.1571	8.34433	8.21565	9.82772	32.78	28.2464	31.8751
YGL105W	ARC1	319.876	316.724	314.489	140.65	135.164	122.175	327.769	313.186	324.176	167.232	181.427	156.3
YGL106W	MLC1	373.72	361.52	371.685	419.328	388.08	356.817	352.065	346.895	370.403	391.093	428.174	396.91
YGL107C	RMD9	19.6643	21.0309	20.6123	20.5482	21.1316	19.1075	25.6235	24.3096	25.1658	23.4544	30.4982	23.8341
YGL108C	YGL108C	51.9845	48.6178	50.8705	76.4713	74.5085	69.5764	51.1263	47.1502	54.5638	76.3146	83.4288	84.3637
YGL110C	CUE3	19.0968	19.6606	19.9924	17.1093	18.1654	16.8285	18.2287	18.7407	19.5739	21.8572	22.4011	19.6038
YGL111W	NSA1	56.7437	58.952	55.7105	19.0941	19.6424	18.457	60.9785	59.8168	54.1316	24.3731	28.6371	23.8598
YGL112C	TAF6	45.2709	47.7493	48.9712	36.8642	37.1376	34.7999	51.6886	50.3084	49.7915	43.8972	48.8322	41.3731
YGL113W	SLD3	10.8485	11.8241	11.0854	10.2155	11.4637	11.1265	12.2847	12.4994	12.2815	12.8609	13.8233	11.7537
YGL114W	YGL114W	18.3599	21.1314	20.5315	25.4302	26.3907	24.6481	20.1914	20.0335	20.3535	27.7389	28.8694	27.5313
YGL115W	SNF4	72.6447	74.9851	74.8817	72.2525	70.3974	65.0517	80.9007	79.955	80.3836	74.1801	82.4295	76.5304
YGL116W	CDC20	23.2904	25.0208	25.2584	13.1218	13.3304	11.8925	22.4915	21.3355	22.5584	12.0413	17.3974	12.74
YGL117W	YGL117W	11.1573	11.34	12.7085	20.8575	23.4049	19.4146	15.5424	17.1744	16.5456	33.6659	35.5921	31.3281
YGL119W	COQ8	22.1526	23.1056	24.32	26.577	27.6614	27.1618	24.9702	24.2445	23.8914	30.3701	32.2716	28.6117
YGL120C	PRP43	85.9425	92.8149	84.9627	6.63228	6.38809	6.53403	96.1504	94.0194	82.5865	11.4544	12.5968	9.53417
YGL121C	GPG1	45.6896	51.3799	57.271	998.545	978.76	927.987	53.9876	55.1346	65.9859	937.911	858.724	991.865
YGL122C	NAB2	71.6391	75.9419	73.0996	90.9977	88.8031	84.9695	83.1657	81.4254	78.8825	108.17	115.869	110.563
YGL123W	RPS2	3032.37	3097.56	2985.23	273.28	265.411	249.927	3174.48	3077.05	3062.22	387.231	367.168	329.161
YGL124C	MON1	10.7483	11.0416	10.6573	19.3633	21.3979	20.4291	10.2776	10.3815	10.7213	20.4733	20.665	20.7736
YGL125W	MET13	21.9091	24.8134	23.2711	22.0263	23.8282	19.833	22.4743	24.1975	25.78	30.8992	30.5512	26.7546
YGL126W	SCS3	47.5584	51.7867	53.7147	23.5749	22.9372	20.6753	49.5852	49.994	49.8083	23.0059	27.5012	23.8792
YGL127C	SOH1	83.5503	89.6727	88.4672	81.0071	72.5547	69.055	99.0181	102.181	98.1069	91.888	104.713	89.8538
YGL128C	CWC23	12.3681	13.0269	14.0275	32.6446	32.702	31.912	14.5703	14.068	14.6598	34.1845	35.937	34.395
YGL129C	RSM23	29.479	31.3252	31.1978	50.3265	52.9909	46.6543	44.7962	44.7762	43.5205	57.4752	73.8289	60.6178
YGL130W	CEG1	30.5053	32.1561	32.0698	31.4155	31.6417	29.7971	33.3268	31.5278	33.4575	38.3425	42.2531	37.5732
YGL131C	SNT2	4.77348	4.73459	5.06796	7.71641	8.39665	8.18231	5.7667	5.82221	6.346	10.3917	11.6478	10.756
YGL133W	ITC1	8.82291	9.72279	10.0946	8.98754	9.19726	8.79115	9.02455	9.05853	10.4132	8.18131	9.09447	9.74385
YGL134W	PCL10	14.9291	16.5453	15.8064	57.4598	58.0809	56.2051	17.8627	17.2122	18.4728	59.2171	62.927	61.1177
YGL135W	RPL1B	1594.22	1632.21	1575.89	171.855	170.023	158.79	1726.08	1672.33	1666.64	237.576	228.729	217.611
YGL136C	MRM2	14.9144	16.4326	16.3524	39.8411	39.849	38.9671	17.6546	18.5748	18.249	39.8784	44.6696	42.472
YGL137W	SEC27	74.1274	75.8364	77.6778	45.6861	43.8745	38.7575	77.4676	78.5786	85.4677	50.5121	56.5913	48.7635
YGL138C	YGL138C	0.0780481	0.0125333	0.0416946	0.0109517	0	0.0469234	0.0404604	0.0453929	0.0981828	0.0160911	0.0250628	0
YGL139W	FLC3	19.0181	22.5855	21.5119	18.8685	21.0072	19.8646	22.3039	22.5015	22.5111	20.7856	23.9181	20.5988
YGL140C	YGL140C	13.9769	15.17	15.3219	15.4114	15.4226	14.343	14.6326	14.9408	15.7493	16.7782	18.4585	16.5519
YGL141W	HUL5	9.62261	9.91267	10.57	12.7241	14.4831	13.7779	9.5186	9.64871	11.2219	15.4023	16.85	14.8782
YGL142C	GPI10	14.6304	15.291	14.9824	16.3479	16.6842	16.1558	15.6327	14.3003	15.8949	20.845	22.6872	19.5892
YGL143C	MRF1	13.3173	14.2218	14.9803	30.7807	30.8421	26.8354	20.5329	20.5706	20.6598	26.0384	37.0596	26.6611
YGL144C	ROG1	9.60426	10.7149	10.5416	6.09782	6.35791	5.88201	9.55863	9.81114	9.25104	8.69616	9.12948	7.11167
YGL145W	TIP20	14.2579	15.8372	15.6347	12.9348	13.5631	13.375	16.7863	16.5865	17.1543	15.8629	17.6611	16.5694
YGL146C	RRT6	3.54473	3.30844	3.67065	53.9031	56.2625	51.8811	6.37229	6.49785	7.44357	73.899	80.8286	69.3469
YGL147C	RPL9A	1641.84	1632.54	1562.07	52.8834	57.972	52.8294	1577.53	1508.95	1531.64	63.5125	73.0724	62.0474
YGL148W	ARO2	237.669	247.772	239.948	43.6362	42.7016	38.205	244.429	240.642	233.939	63.0429	74.714	56.8964
YGL150C	INO80	14.8131	15.4188	14.9226	16.6349	16.5486	15.5606	15.6221	16.1511	17.0596	17.3706	17.573	17.9095
YGL151W	NUT1	11.2824	12.699	12.504	9.01563	10.3811	9.98117	12.3147	12.0779	12.9516	11.3396	12.5213	11.8731
YGL153W	PEX14	23.2991	22.8249	23.6638	61.6607	61.2128	59.6008	24.6437	23.409	25.1886	61.6082	64.1764	62.2202
YGL154C	LYS5	11.3835	12.5487	12.1195	31.5992	30.9437	29.9656	12.5694	11.5178	12.1354	28.5632	31.2595	30.3368
YGL155W	CDC43	35.9355	39.2083	38.5186	27.0053	26.9281	26.6576	37.79	37.7116	38.5922	28.2356	34.5592	28.4236
YGL156W	AMS1	6.34631	6.4066	7.97637	104.236	110.552	110.36	5.63584	6.61004	6.88283	104.06	87.6223	102.784
YGL157W	ARI1	84.1567	86.1857	87.4371	3.48068	3.83066	3.41373	47.6301	49.0589	47.6231	3.05238	4.8415	3.2818
YGL158W	RCK1	0.943286	1.1052	1.03977	0.48049	0.59754	0.447557	1.6337	1.8392	1.2946	0.388251	0.1992	0.394963
YGL159W	YGL159W	16.8863	17.1684	17.5373	11.2469	12.795	13.1168	18.7589	16.3679	18.1554	17.0976	20.2559	18.2175
YGL160W	AIM14	19.7592	21.0739	24.3773	28.6712	31.1762	30.5267	20.7338	20.8722	23.2696	31.6366	35.4731	33.4148
YGL161C	YIP5	65.1576	65.8869	69.4935	119.452	114.066	107.686	69.5575	66.5745	69.7466	129.807	144.031	134.166
YGL162W	SUT1	13.262	12.7976	11.8485	6.47546	6.4849	4.80508	12.4586	13.5685	13.2983	9.86524	12.0665	8.91157
YGL163C	RAD54	10.9417	11.3639	11.7086	8.43564	8.52751	7.90626	10.4328	10.3645	11.7223	9.06587	9.34075	9.07714
[truncated: 3,918 more rows]
